# Supplementary material for: Alterations in the gut virome in patients with ankylosing spondylitis
Source: Front Immunol. 2023 Mar 30;14:1154380. doi: 10.3389/fimmu.2023.1154380 (PMC10098016; doi:10.3389/fimmu.2023.1154380)
Supplement: Supplementary file 1 [file Table_1.xlsx]

## Sheet: ST1
Table S1| Data summary of 252 fecal metagenomic samples from two public datasets.
	Number of sample			Clean data per sample (Gbp)
	Case	control	Total
HuangR_2020	113	37	150	10.23±1.34
ZhouC_2020	80	22	102	7.13±1.90
Total	193	59	252	8.98±2.20
