# Supplementary material for: Alterations in the gut virome in patients with ankylosing spondylitis
Source: Front Immunol. 2023 Mar 30;14:1154380. doi: 10.3389/fimmu.2023.1154380 (PMC10098016; doi:10.3389/fimmu.2023.1154380)
Supplement: Supplementary file 2 [file Table_2.xlsx]

## Sheet: ST2
Table S2| Detailed information of 1,004 AS-associated vOTUs.
vOTU ID	Family	cohort A (HuangR_2020）			cohort B (ZhouC_2020）			combined p-value	BH-adjusted combined p-value	Enriched in
		HC	AS	p-value	HC	AS	p-value
HuangR_2020|ERR2843582_k141_39890	Unclassified	0.00651946	0.00243391	0.0114483	0.00402769	0.00300179	0.011004	0.00125718	0.0190249	HC
HuY_2019|SRR6066096_k141_43765	Unclassified	0.00319829	0.00129032	0.00159646	0.00314394	0.00242217	0.429983	0.00568655	0.0490806	HC
WangQ_2021|SRR8845584_k81_92716	Unclassified	0.00345218	0.00111856	3.31561e-05	0.00276553	0.00205898	0.582872	0.000229089	0.00697263	HC
ZhongH_2019|SD320500226_k81_38031	Unclassified	0.00254441	0.00139664	5.02254e-05	0.00151208	0.00146405	0.418201	0.000247238	0.00734234	HC
ZengQ_2021|SRR9075110_k141_18195	Unclassified	0.00289892	0.000856202	0.000121331	0.0019939	0.00136085	0.27378	0.000375776	0.00929997	HC
ZengQ_2021|SRR9038033_k141_44040	Unclassified	0.00239624	0.000740406	0.000781245	0.00201939	0.00142646	0.415853	0.00293436	0.0322763	HC
JinH_2021|SRR3993056_k141_117780	Unclassified	0.00252435	0.000745885	0.000269792	0.00166951	0.000935844	0.38844	0.00106511	0.0173543	HC
ChenB_2020|SRR8898595_k141_46170	Unclassified	0.000597162	0.000926844	0.0526334	0.000475682	0.000907396	0.00955916	0.00432425	0.0411254	AS
JieZ_2017|ERR2017716_k81_65917	Unclassified	8.61036e-05	0.000799454	7.02509e-06	0.00066947	0.000742365	0.297665	2.94384e-05	0.00221153	AS
ChenB_2020|SRR8898681_k141_154062	Unclassified	0.00104106	0.000336836	2.34341e-05	0.00110061	0.000632781	0.791439	0.000220616	0.00686491	HC
HuY_2019|SRR6066073_k141_23870	p-crAss-like	8.55856e-07	0.000979889	6.11546e-06	9.09091e-07	2.66458e-05	0.541262	4.50783e-05	0.00269898	AS
ZhuJ_2018|WGC076516_k141_178789	Unclassified	0.000380946	0.000380642	0.033552	0.000596439	0.000518062	0.00224959	0.000791892	0.0142689	HC
YuJ_2017|DRR171578_k141_79817_1	Unclassified	0.00084705	0.000331121	0.000790757	0.000464811	0.000305865	0.0639765	0.000551013	0.0116761	HC
ZhuF_2020|ERR2855895_k141_39589	Unclassified	0.000896869	0.000326534	0.000649988	0.000455644	0.000406094	0.0395564	0.000297442	0.0082311	HC
ZhuJ_2018|WGC076275_k141_50331_1	Siphoviridae	0.000616441	0.000248805	0.000574434	0.00133004	0.000295813	0.131642	0.000793233	0.0142689	HC
YunK_2020|SRR10680773_k141_74263_1	Unclassified	0.00065027	0.000213333	0.000616686	0.000769848	0.00035274	0.318818	0.00187454	0.0241412	HC
SunY_2021|SRR10692670_k101_105278	Unclassified	0.000693311	0.000327928	0.000485073	0.000438674	0.000412323	0.000298998	2.42881e-06	0.000595089	HC
WangQ_2021|SRR8845572_k81_65552	Unclassified	0.000636306	0.000282979	1.64393e-05	0.000626515	0.000224771	0.0436653	1.0873e-05	0.00129952	HC
ZuoT_2020|SRR10682647_k141_1970	Quimbyviridae	0.000498401	0.000226571	0.0135252	0.000556591	0.000331281	0.0245931	0.00299647	0.032739	HC
YeZ_2020|SRR5106309_k141_74676	Unclassified	0.00050455	0.000219727	0.0439057	0.000583598	0.000281865	0.0110557	0.00418931	0.0401735	HC
HanL_2021|HK0066_k141_21462_1	Quimbyviridae	0.000634347	0.000382153	0.00859582	0.000294318	0.00016901	0.0514966	0.00386116	0.0380505	HC
HeQ_2017|ERR1620339_k81_137425	Myoviridae	0.000352995	0.000213525	0.0312588	0.000754545	0.000377219	0.0173186	0.00461314	0.0429118	HC
ZhangS_2021|SRR11649940_k141_54652_1	Siphoviridae	0.000478739	0.000309145	0.419831	0.0011317	9.90833e-05	7.78877e-05	0.000370427	0.00922584	HC
YuJ_2017|DRR127707_k141_114565	Unclassified	0.000365743	0.000362891	0.185039	0.000537311	0.00015901	0.00121982	0.00212086	0.026365	HC
ZuoT_2020|SRR10682620_k141_8791	Quimbyviridae	0.000204527	0.000399712	0.00723833	9.95833e-05	0.000250667	0.0754234	0.00464758	0.0430313	AS
ZuoT_2020|SRR10682048_k141_3248	Unclassified	0.000195721	0.000388245	0.00392587	0.000100795	0.0002375	0.160457	0.00527249	0.0468938	AS
YeZ_2020|SRR5106283_k141_86897	Unclassified	0.000442387	0.00028191	0.00279753	0.000248068	0.000201573	0.155619	0.00380468	0.0377216	HC
ZhangY_2020|R1709_k81_1383	Quimbyviridae	0.00018027	0.000358215	0.000515139	0.000186212	0.000253625	0.835483	0.00376626	0.0375687	AS
YeZ_2018|SRR8675885_k141_5376	Unclassified	0.000402838	0.000202729	0.00300375	0.000319697	0.000275687	0.144134	0.00378604	0.0376319	HC
ZhangY_2020|R0611_k81_148331	Myoviridae	0.00010732	0.000464771	0.000293556	0.000160341	0.000200229	0.264968	0.000813732	0.0145132	AS
ZhangS_2021|SRR11650007_k141_158831	Siphoviridae	0.000221194	0.000210892	0.57978	0.000655947	0.000257448	0.000275946	0.00155835	0.021541	HC
ZuoT_2020|SRR10682190_k141_14746	Quimbyviridae	0.000430541	0.000188879	0.0147007	0.000212803	0.000158313	0.010685	0.00153289	0.0214003	HC
YeZ_2020|SRR5106483_k141_9795	Unclassified	0.000401712	0.000167161	0.00045496	0.000277121	0.000243896	0.0372912	0.000203325	0.00652271	HC
ZengQ_2021|SRR9075360_k141_60068	Unclassified	0.00042527	0.000178562	0.000278732	0.000263523	0.000214812	0.00263423	1.1105e-05	0.00130556	HC
YuJ_2017|DRR171669_k141_123963	Unclassified	0.000309437	0.000126615	0.912271	0.00157515	6.075e-05	6.92366e-07	9.64806e-06	0.00123602	HC
SunY_2021|SRR10692274_k141_161926	Quimbyviridae	0.000388694	0.000164735	0.00223058	0.000235871	0.000151271	0.0279974	0.000667042	0.0129324	HC
SunY_2021|SRR10692869_k101_303968	Unclassified	0.00015955	0.00011469	0.0781468	0.00153557	7.95521e-05	0.0078622	0.00515785	0.0460889	HC
QinN_2014|HD-69_k81_114204	p-crAss-like	1.03604e-06	0.000375634	0.000343847	1.36364e-06	0.000116323	0.299281	0.00104776	0.0171429	AS
YunK_2020|SRR10680744_k141_35712	p-crAss-like	2.68018e-06	0.000111615	0.100488	1.66667e-06	0.000552687	0.00378922	0.00337869	0.035189	AS
LiuR_2017|ERR1190580_k81_42572	Myoviridae	0.000198649	0.000128304	0.0507875	0.000475152	0.000229385	0.00588529	0.00272459	0.0306747	HC
ChenB_2020|SRR8898502_k141_174577	Myoviridae	0.00126736	1.0767e-06	0.000146306	1.3447e-05	6.54167e-06	0.0116103	2.42664e-05	0.00202219	HC
ZhangY_2020|R1025_k81_221765	p-crAss-like	5.18018e-07	0.000386143	0.000376636	1.13636e-07	8.67708e-06	0.320935	0.00121126	0.0186404	AS
YangY_2021|SRR16124215_k141_89765	Unclassified	0.000318671	9.94543e-05	0.0135351	0.000374697	0.00016076	0.00951833	0.00128278	0.0192525	HC
YuJ_2017|DRR171480_k141_149650	p-crAss-like	1.12613e-07	0.000346519	4.93333e-06	1.89394e-07	8.64583e-06	0.676767	4.54397e-05	0.00269898	AS
WanY_2021|SRR13327541_k141_113317	Quimbyviridae	0.000202523	8.09956e-05	0.00784666	0.000239735	0.000173521	0.000867082	8.77544e-05	0.00393609	HC
WanY_2021|SRR13327527_k141_91810	Unclassified	0.000181577	0.000125243	0.0945047	0.000284356	0.000172375	0.00573882	0.00462057	0.0429118	HC
LiuP_2021|SRR13336880_k141_71137	Unclassified	8.56081e-05	0.000210125	1.93084e-05	8.70833e-05	0.000156063	0.37292	9.24639e-05	0.00406743	AS
ZhuQ_2021|SRR12000197_k141_54323	Unclassified	8.06306e-06	0.000298038	0.00101157	2.375e-05	0.000105479	0.14835	0.00147132	0.0209912	AS
YuJ_2017|DRR171855_k141_110029	Unclassified	0.00039732	5.27729e-05	0.000463923	0.000150038	0.000126469	0.00905828	5.62269e-05	0.0030614	HC
YunK_2020|SRR10680641_k141_126163	Unclassified	4.99099e-05	0.00019351	0.000719425	8.15909e-05	0.000126708	0.735413	0.00452061	0.0423356	AS
SunY_2021|SRR10692517_k101_56285	Unclassified	3.29279e-05	0.000159845	0.000544869	0.00013303	0.000140969	0.56068	0.00277806	0.0310979	AS
ZhangY_2020|R0164_k81_95837	Unclassified	2.02703e-07	0.000264049	5.35844e-05	2.27273e-07	3.67708e-06	0.677682	0.000407555	0.00980182	AS
ZhangX_2015|SAMEA2737795_ctg_297_1	Siphoviridae	0.000158356	3.57522e-05	0.00327403	0.000749886	6.72188e-05	0.0177236	0.000624062	0.0123899	HC
YuJ_2017|DRR171540_k141_78553	Unclassified	0.000667365	2.94764e-05	0.00221937	8.29924e-05	5.82917e-05	0.134662	0.0027243	0.0306747	HC
YangY_2021|SRR16124269_k141_59009	Myoviridae	0.000124302	7.29277e-05	0.0255813	0.000299129	0.000132969	0.00451645	0.00116298	0.0182248	HC
WanY_2021|SRR13327450_k141_17082	Unclassified	6.25e-05	0.000156903	0.000486678	9.57197e-05	0.000112563	0.0714956	0.000392005	0.00953311	AS
LuW_2018|SRR5818484_k141_64229_1	Myoviridae	9.49775e-05	8.40487e-05	0.0306816	0.000243068	0.00015175	0.00657268	0.00191757	0.0245288	HC
ZengQ_2021|SRR9098733_k141_39446	p-crAss-like	0.00013455	3.81711e-05	0.766662	0.000231894	0.000178333	7.66708e-05	0.000631403	0.0124759	HC
HuangR_2020|ERR2843576_k141_34443	Unclassified	0.000229167	8.04277e-05	6.60928e-05	0.000436591	5.45208e-05	0.0101851	1.02397e-05	0.00127071	HC
YeZ_2018|SRR6517782_k141_109671_1	Quimbyviridae	0.000163604	7.73451e-05	0.00643782	0.000156477	9.70417e-05	0.0873362	0.00476992	0.0436486	HC
HanL_2021|HK0076_k141_15222	Unclassified	6.07658e-05	4.14749e-05	0.780115	0.000823712	7.73958e-05	0.000142888	0.00112604	0.0179006	HC
MaoL_2021|SRR10983026_k141_85837	Unclassified	8.84234e-05	5.14749e-05	0.00912633	0.000637462	8.36354e-05	0.000186796	2.43475e-05	0.00202219	HC
ZhangX_2015|SAMEA2737730_ctg_36_1	Siphoviridae	0.000144662	7.96018e-05	0.0224558	0.000326477	9.79896e-05	4.9063e-05	1.62162e-05	0.00155051	HC
WanY_2021|SRR13327486_k141_175727	Unclassified	0.000109707	9.51401e-05	0.450681	0.000221818	0.000113812	0.00080147	0.00322416	0.0341678	HC
LiuP_2021|SRR13336849_k141_78280	Myoviridae	5.19595e-05	0.000145118	1.27313e-06	9.23864e-05	0.000109177	0.104538	2.24021e-06	0.000595089	AS
QiX_2019|SRR8849286_k241_167878	Unclassified	9.44595e-05	8.2972e-05	0.60844	0.000260871	0.000117271	0.000149603	0.000937948	0.0158489	HC
LuW_2018|SRR5818493_k141_104432_1	Unclassified	0.000266667	2.88938e-05	8.51072e-08	0.000692348	8.98958e-06	0.000625926	1.31343e-09	1.7163e-06	HC
ZhangY_2020|R1128_k81_29849	Gratiaviridae	1.92793e-05	0.00010264	0.253801	1.11742e-05	0.000176656	0.00246347	0.0052378	0.0466453	AS
ZengQ_2021|SRR9037894_k141_15804	Unclassified	0.000209212	5.21608e-05	8.82747e-05	0.000151098	7.96771e-05	0.0723311	8.27596e-05	0.00381862	HC
WanY_2021|SRR13327517_k141_34576	Unclassified	4.23649e-05	0.000141696	1.60047e-06	6.37121e-05	8.98021e-05	0.275484	6.89328e-06	0.00103141	AS
YunK_2020|SRR10680663_k141_110925_1	Schitoviridae	0.000255203	8.36726e-05	0.00377893	0.000128182	2.46458e-05	0.000394502	2.14916e-05	0.00185576	HC
ChenB_2020|SRR8898672_k141_82716	Unclassified	8.78829e-05	4.77507e-05	0.00540649	0.000319659	8.29271e-05	0.0626927	0.00304703	0.0329971	HC
YangY_2021|SRR16124188_k141_84018	Unclassified	0.000264009	3.99558e-05	0.000952196	0.000215114	5.7e-05	0.521773	0.00427635	0.0407688	HC
ZhuJ_2018|WGC076455_k141_3157	Siphoviridae	0.000100473	9.71976e-05	0.175511	0.000151818	8.18646e-05	0.00251009	0.00384489	0.0379093	HC
ZhuQ_2021|SRR11992784_k141_81571	Gratiaviridae	7.20721e-06	0.00015601	0.0142655	4.24242e-06	6.95e-05	0.00860493	0.00122819	0.0187765	AS
ZuoT_2020|SRR10682554_k141_10711	Unclassified	0.000184437	5.95796e-05	0.00529804	6.01136e-05	5.94271e-05	0.00658451	0.000392926	0.00954366	HC
ChuY_2021|G20T0U0A0R2_k141_49387	Unclassified	0.000235968	5.06932e-05	0.000619296	0.000148636	2.93125e-05	0.350346	0.00204726	0.0257728	HC
YuJ_2017|DRR171605_k141_4494	Unclassified	5.47297e-05	5.07596e-05	0.968673	0.000309545	8.12813e-05	8.88564e-07	1.28812e-05	0.00139563	HC
SunY_2021|SRR10692580_k101_163653	Unclassified	0.000138671	3.89897e-05	0.00010855	0.000108788	8.3625e-05	0.729046	0.000826542	0.0146506	HC
YuJ_2017|DRR171531_k141_77570	Unclassified	0.000248468	5.11062e-05	0.00852987	0.000118182	4.40208e-05	0.00229056	0.000231394	0.00703186	HC
ZhuF_2020|ERR2855826_k141_93151	Siphoviridae	4.50676e-05	8.69912e-05	0.000632446	2.87879e-06	0.000102677	0.076107	0.000526655	0.0113814	AS
ZhangS_2021|SRR11649971_k141_192980	Gratiaviridae	1.64414e-06	0.000163842	0.00103096	6.81818e-07	7.85417e-06	0.060711	0.000668398	0.0129459	AS
ZhuQ_2021|SRR11971755_k141_70936	p-crAss-like	1.12613e-07	0.000136158	0.000168408	2.65152e-07	3.34687e-05	0.87233	0.00144347	0.020804	AS
ZhuQ_2021|SRR11977473_k141_127656	Siphoviridae	5.61937e-05	4.9528e-05	0.508878	0.000220303	7.825e-05	0.000887822	0.00393163	0.038532	HC
YeohYK_2021|SRR13077835_k141_72941	Myoviridae	6.43468e-05	4.3031e-05	0.034297	0.00023697	7.69063e-05	0.00064115	0.000257826	0.00754274	HC
SunY_2021|SRR10691975_k141_59644	Siphoviridae	6.93243e-05	3.69764e-05	0.00307191	0.000228977	7.79896e-05	0.00573008	0.000210303	0.00667152	HC
QiX_2019|SRR8849273_k241_18271	Siphoviridae	7.97748e-05	4.20575e-05	0.114888	0.00021553	7.04375e-05	0.000467071	0.000581299	0.0119713	HC
WanY_2021|SRR13327505_k141_108765	Unclassified	6.62613e-05	5.43953e-05	0.268993	0.000188636	6.28438e-05	0.000307684	0.000860713	0.0150498	HC
ZhuF_2020|ERR2855822_k141_57988	Myoviridae	7.05405e-05	4.33702e-05	0.00976357	0.000155606	7.87187e-05	0.024979	0.00227271	0.0274441	HC
YeohYK_2021|SRR13077840_k141_155278	Myoviridae	7.98198e-05	4.39381e-05	0.00812105	0.000128598	7.30313e-05	0.069524	0.00478752	0.0437688	HC
SunY_2021|SRR10692386_k101_168620	Unclassified	0.000104324	4.84513e-05	0.0430201	0.000109167	6.39688e-05	0.00335083	0.00141914	0.0205591	HC
YunK_2020|SRR10680659_k141_143211	Gratiaviridae	1.13063e-05	0.000100103	0.00470565	5.83333e-06	6.30521e-05	0.0559331	0.00243266	0.0285354	AS
WengY_2019|SRR6504886_k141_127597	Unclassified	8.44595e-05	0.00010573	0.00132464	3.10985e-05	3.25833e-05	0.445941	0.00498219	0.0450107	AS
ZhouC_2020|ERR2868516_k81_26882	Unclassified	0.000164887	3.36726e-05	0.0438988	0.000203295	1.59375e-05	0.000747335	0.000371536	0.00924172	HC
ChuY_2021|G83T0U0A0R2_k141_76264_1	Myoviridae	3.17117e-05	8.41445e-05	0.000355619	4.67424e-05	5.82917e-05	0.169084	0.000644528	0.0126208	AS
HuangR_2020|ERR2843645_k141_10703	Gratiaviridae	5.92342e-06	0.000104808	0.0052189	2.95455e-06	4.15833e-05	0.122798	0.00535299	0.0473874	AS
LuW_2018|SRR5818505_k141_71880	p-crAss-like	0.000471374	5.82596e-07	3.49682e-07	2.51515e-05	1.5e-06	0.0399142	2.66406e-07	0.000153583	HC
LiR_2021|F286880_k81_16092_1	Unclassified	0.000240473	5.70059e-06	0.0302165	0.000150947	2.94792e-05	0.000904599	0.000314541	0.00849412	HC
GaoR_2021|SRR8506076_k101_94581	Myoviridae	1.99775e-05	4.74115e-05	0.0663632	6.35985e-05	9.85521e-05	0.00450998	0.00272781	0.0306933	AS
SunY_2021|SRR10692474_k101_4671_1	Siphoviridae	0.000108063	3.34292e-05	3.24282e-05	8.86364e-05	4.86354e-05	0.231204	9.59754e-05	0.00416198	HC
ZhangX_2015|SAMEA2737694_ctg_216_1	Unclassified	4.99324e-05	7.24926e-05	0.316043	5.68182e-06	4.25417e-05	0.000517818	0.00159034	0.021814	AS
ZhuF_2020|ERR2855790_k141_60121	Unclassified	5.93018e-05	3.92257e-05	0.0379168	0.000114432	6.21458e-05	0.00130862	0.000541398	0.0115473	HC
ChenB_2020|SRR8898496_k141_90295_1	Myoviridae	5.1464e-05	3.27655e-05	0.0476838	0.000155833	6.29583e-05	0.012064	0.00486707	0.0443718	HC
HanL_2021|HK0021_k141_38482_1	Myoviridae	6.46847e-05	3.05015e-05	0.00720156	0.000120795	6.53125e-05	0.0130728	0.000966926	0.0161851	HC
ZhuJ_2018|WGC076267_k141_51584	Siphoviridae	1.6982e-05	7.78392e-05	3.09432e-07	2.88636e-05	5.51563e-05	0.155425	8.58474e-07	0.000339544	AS
HuY_2019|SRR6066163_k141_45666	Unclassified	2.06982e-05	7.70501e-05	2.79326e-07	3.64394e-05	5.16042e-05	0.0866599	4.48706e-07	0.000214514	AS
ZhangY_2020|R0225_k81_122959	Gratiaviridae	1.93694e-06	0.000111571	0.00231503	5.30303e-07	1.42917e-05	0.0409394	0.000972779	0.0162553	AS
ZuoT_2020|SRR10682009_k141_11567	Myoviridae	9.2027e-05	6.87168e-05	0.0138568	7.45455e-05	1.54896e-05	0.0038538	0.000578747	0.0119713	HC
ZhuF_2020|ERR2855894_k141_179389	Unclassified	3.65991e-05	2.49705e-05	0.676241	0.000314318	3.69792e-05	0.000249621	0.00163517	0.0222421	HC
LiuP_2021|SRR13336851_k141_17803_1	Unclassified	3.47297e-05	5.24336e-05	0.0177231	9.09091e-07	6.73021e-05	0.0136015	0.00224921	0.0273436	AS
WangX_2020|KD-024_k141_3654	Myoviridae	2.27703e-05	6.80088e-05	3.37076e-05	3.45833e-05	4.69167e-05	0.264673	0.000112652	0.00446206	AS
HanL_2021|K0049_k141_71392_1	Unclassified	0.000191261	3.75369e-06	0.0122645	0.000175758	2.46042e-05	5.38164e-05	1.00529e-05	0.00127071	HC
ChenB_2020|SRR8898732_k141_82498_1	Unclassified	1.83108e-05	6.51327e-05	1.38864e-05	2.74242e-05	5.12396e-05	0.109585	2.19065e-05	0.00188329	AS
ChenB_2020|SRR8898643_k141_16119	Unclassified	3.10811e-05	2.93068e-05	0.94249	0.000174811	4.93125e-05	5.8195e-07	8.45547e-06	0.001143	HC
WangM_2019|ERR2608667_k141_5958	Unclassified	2.52477e-05	6.76327e-05	9.23177e-06	3.32576e-05	4.17604e-05	0.180583	2.38469e-05	0.00200611	AS
ZengQ_2021|SRR9038135_k141_35840	Unclassified	0.00014768	2.72419e-05	0.000307424	5.31061e-05	2.93021e-05	0.216647	0.000707102	0.0133272	HC
WanY_2021|SRR13327485_k141_1884_1	Myoviridae	2.35811e-05	6.18142e-05	0.00116827	2.4697e-05	4.23333e-05	0.602367	0.00581217	0.0497052	AS
YuJ_2017|DRR171715_k141_128775	Unclassified	3.33108e-05	3.19985e-05	0.818077	0.000170947	4.14896e-05	0.000519509	0.00372444	0.0373074	HC
YuJ_2017|DRR171884_k141_64128_1	Siphoviridae	3.11937e-05	2.10251e-05	0.0597186	0.000222576	3.83542e-05	0.00249984	0.00146445	0.0209524	HC
YuJ_2017|DRR171617_k141_116061_1	Unclassified	2.45495e-06	6.42552e-05	0.000544376	3.20076e-05	3.46354e-05	0.261517	0.0014033	0.0204456	AS
SunY_2021|SRR10692737_k101_58240_1	Unclassified	4.74099e-05	2.54572e-05	0.00504162	0.000152311	4.38229e-05	6.01633e-05	4.85569e-06	0.000864918	HC
YeZ_2018|SRR8675891_k141_8039_1	Myoviridae	3.80631e-05	3.77139e-05	0.26358	8.67424e-05	4.58542e-05	0.00106802	0.00258295	0.0297115	HC
HuangR_2020|ERR2843618_k141_20297	Unclassified	1.8018e-07	0.000115922	0.00266844	8.33333e-07	2.44792e-06	0.00992235	0.000305526	0.00833349	AS
YuJ_2017|DRR171714_k141_88890	p-crAss-like	0.000355203	2.21239e-08	4.30516e-10	9.39394e-06	1.23958e-06	0.0744078	8.06104e-10	1.21542e-06	HC
YunK_2020|SRR10680394_k141_48758	Unclassified	2.38964e-05	2.30826e-05	0.195125	0.000205	4.24271e-05	1.56839e-05	4.19171e-05	0.0025958	HC
HanL_2021|K0139_k141_173567	p-crAss-like	4.5045e-08	7.09956e-05	0.00527938	8.25758e-06	3.35417e-05	0.0896508	0.00409679	0.0396158	AS
SunY_2021|SRR10692529_k101_518830	Unclassified	0.000163333	1.15487e-05	3.62735e-05	6.89773e-05	1.41146e-05	0.0159468	8.88664e-06	0.00117694	HC
ZhuQ_2021|SRR12005691_k141_63499	Unclassified	3.00676e-05	2.49631e-05	0.314767	0.000158144	4.82604e-05	5.52527e-05	0.000207997	0.00662918	HC
SunY_2021|SRR10692485_k101_319456	Siphoviridae	2.6982e-05	2.57227e-05	0.363047	0.000194508	3.89271e-05	2.40102e-05	0.00011027	0.00443303	HC
SunY_2021|SRR10692024_k101_201829	Gratiaviridae	7.79279e-06	5.02802e-05	0.0130617	5.34091e-06	6.05208e-05	0.0367772	0.00415088	0.0399418	AS
ZengQ_2021|SRR9075121_k141_197307	Unclassified	6.07207e-05	3.06711e-05	0.000284588	5.11742e-05	4.73958e-05	0.0165423	6.24544e-05	0.00322178	HC
LiJ_2017|ERR1398171_k121_133113_1	Unclassified	0.000211892	1.53392e-06	0.00148488	8.52273e-05	8.47917e-06	1.92875e-07	6.57958e-09	8.06039e-06	HC
ZhangY_2020|R1021_k81_53259	Unclassified	5.62838e-05	3.63569e-05	0.358752	6.72727e-05	3.825e-05	3.07658e-05	0.000137019	0.00507697	HC
HuY_2019|SRR6066159_k141_23719	Unclassified	3.81306e-05	2.16003e-05	0.0449122	9.41288e-05	4.68229e-05	0.00868432	0.0034515	0.0355098	HC
SunY_2021|SRR10692780_k101_294556_1	Siphoviridae	3.61036e-05	2.13274e-05	0.110586	0.000135038	3.99896e-05	2.03952e-05	3.15808e-05	0.00228419	HC
SunY_2021|SRR10692365_k101_18833_1	Quimbyviridae	8.79955e-05	3.10767e-05	6.72152e-05	3.55682e-05	3.50625e-05	0.218801	0.000178352	0.00603777	HC
QiX_2019|SRR8849255_k241_134610	Myoviridae	3.14865e-05	3.06711e-05	0.790216	7.8447e-05	4.03854e-05	9.54384e-05	0.000791311	0.0142689	HC
YunK_2020|SRR10680521_k141_26669	Myoviridae	9.68919e-05	3.32006e-05	0.0177821	6.59091e-05	8.875e-06	0.0144602	0.00238257	0.028201	HC
ZhangY_2020|R1805_k81_122595	Siphoviridae	1.67117e-05	5.08923e-05	2.61412e-05	1.71591e-05	4.12188e-05	0.573879	0.000181633	0.00609622	AS
LiuP_2021|SRR13336897_k141_65366	Unclassified	1.45495e-05	6.00074e-05	3.93025e-05	1.54167e-05	3.375e-05	0.0589095	3.23584e-05	0.00232329	AS
QinN_2014|HD-58_k81_133736	Siphoviridae	7.32658e-05	7.81711e-07	0.00542112	0.000248712	1.63542e-06	0.000599664	4.43305e-05	0.00267514	HC
LiJ_2017|ERR1398154_k121_48858	Unclassified	1.38514e-05	8.27434e-06	0.308757	0.000308636	2.01771e-05	0.001511	0.00404492	0.0392887	HC
GaoR_2021|SRR13836109_k101_50239_1	Myoviridae	3.91667e-05	2.09587e-05	0.0605343	9.28409e-05	4.07187e-05	0.00204103	0.00123538	0.0188294	HC
YuJ_2017|DRR171517_k141_67575	Unclassified	2.75225e-05	3.83186e-05	0.00449822	4.54545e-07	4.49583e-05	0.0463123	0.00197416	0.0250943	AS
LiuR_2017|ERR1190664_k81_117754	Siphoviridae	2.37162e-05	2.12537e-05	0.0359224	9.2803e-05	4.90313e-05	0.0156213	0.0047617	0.0436387	HC
ZhangY_2020|R0207_k81_131815_1	Myoviridae	8.42342e-06	4.22271e-05	0.000195177	3.52652e-05	4.42083e-05	0.507152	0.00101168	0.0167341	AS
YuJ_2017|DRR171679_k141_8315_1	Unclassified	9.46847e-05	4.30531e-05	0.0861434	2.48864e-05	1.88854e-05	0.00391134	0.00303095	0.0329207	HC
SunY_2021|SRR10692279_k141_29737_1	Siphoviridae	3.72973e-05	3.38053e-05	0.693062	5.89773e-05	2.82708e-05	2.99602e-06	2.92462e-05	0.00221153	HC
WanY_2021|SRR13327453_k141_44868_1	Siphoviridae	2.77928e-05	2.14086e-05	0.963468	0.000104583	3.60729e-05	0.000112717	0.00109988	0.0176856	HC
SunY_2021|SRR10692437_k101_91632	Unclassified	7.5e-06	4.87463e-06	0.508825	0.000375	3.92708e-06	0.000292628	0.00146101	0.0209184	HC
ZuoT_2020|SRR10682147_k141_8871	Unclassified	0.000145023	8.55457e-07	0.00863585	7.08712e-05	1.84271e-05	1.62353e-05	2.35267e-06	0.000595089	HC
LiuP_2021|SRR13336887_k141_19108	Siphoviridae	2.93468e-05	2.25074e-05	0.649786	0.000102614	3.28542e-05	0.000802402	0.00446258	0.0419525	HC
SunY_2021|SRR10692768_k101_100961_1	Unclassified	7.60135e-05	1.40782e-05	3.44223e-06	5.00758e-05	3.70521e-05	0.00255765	1.72102e-07	0.000105418	HC
ZhangY_2020|R0416_k81_54917	Unclassified	1.45946e-05	4.23083e-05	0.00108241	6.81818e-06	3.76562e-05	0.532221	0.00487323	0.0443867	AS
YeZ_2018|SRR8675900_k141_29578_1	Unclassified	3.23874e-05	1.26549e-05	0.0017	5.75758e-05	4.21146e-05	0.389347	0.00550718	0.0481903	HC
YeohYK_2021|SRR13077874_k141_12590	Unclassified	2.56081e-05	2.15192e-05	0.112774	9.81061e-05	3.0875e-05	0.0029363	0.00298454	0.0326633	HC
LiR_2021|F608506_k81_91416	Myoviridae	2.16667e-05	2.03319e-05	0.425547	6.78409e-05	3.80104e-05	0.0014412	0.00514966	0.0460696	HC
ZhangY_2020|R0917_k81_409839	Unclassified	2.88739e-05	1.75664e-05	0.0437492	7.39015e-05	3.70208e-05	0.00263796	0.00116182	0.0182248	HC
SunY_2021|SRR10692323_k101_108745	Unclassified	3.56306e-05	4.52065e-06	0.00388491	0.000258826	1.12396e-05	0.1118	0.00379681	0.0376816	HC
WanY_2021|SRR13327525_k141_54289_1	Siphoviridae	1.37387e-06	4.88938e-05	9.73731e-07	3.10606e-06	4.97917e-06	0.53034	7.99213e-06	0.00112098	AS
WanY_2021|SRR13327449_k141_46763_1	Siphoviridae	1.6509e-05	1.28392e-05	0.661462	0.000123712	3.46562e-05	0.000514942	0.00306034	0.0331047	HC
YunK_2020|SRR10680358_k141_138070_1	Unclassified	1.36486e-05	4.25885e-05	0.00100117	1.99242e-05	2.37188e-05	0.613824	0.00515887	0.0460889	AS
LiS_2021b|CON06_k141_10460	Unclassified	6.4955e-05	2.39676e-06	0.0820464	0.000142197	2.20937e-05	0.00109407	0.000926219	0.0157443	HC
YangY_2021|SRR16124170_k141_135338_1	Myoviridae	3.37613e-05	2.17478e-05	0.00119838	3.93939e-05	3.31458e-05	0.0736925	0.000912671	0.0156151	HC
WangX_2020|KD-063_k141_2635_1	Siphoviridae	2.82883e-05	1.30162e-05	0.0197991	7.66288e-05	3.66354e-05	0.00545	0.00109354	0.0176415	HC
ZhangY_2020|R0916_k81_143213_1	Siphoviridae	1.86486e-05	2.86799e-05	0.00448923	5.98485e-06	3.74167e-05	0.0367954	0.00160367	0.0219508	AS
YuJ_2017|DRR127748_k141_10641	Unclassified	2.28604e-05	1.9705e-05	0.858172	0.000102121	2.45208e-05	0.000453451	0.00344449	0.0355098	HC
ChenB_2020|SRR8898548_k141_100252	Siphoviridae	2.70721e-05	1.99631e-05	0.501718	7.14015e-05	2.73333e-05	6.30865e-05	0.000359585	0.00904779	HC
ZuoT_2020|SRR10682141_k141_24357	Siphoviridae	3.52928e-05	3.37537e-05	0.0434448	4.38636e-05	1.6e-05	0.000282037	0.000150832	0.00543466	HC
YuJ_2017|DRR171864_k141_113302	Unclassified	0.000207905	1.28319e-06	0.000162144	7.80303e-06	1.38542e-06	0.311916	0.000550869	0.0116761	HC
SunY_2021|SRR10692104_k101_105160	Unclassified	1.59459e-05	1.02729e-05	0.0301764	7.13258e-05	4.44375e-05	0.00472528	0.00140532	0.0204456	HC
ChenB_2020|SRR8898519_k141_290607	Siphoviridae	2.56532e-05	2.16372e-05	0.289952	0.000101591	1.82292e-05	3.4713e-06	1.49054e-05	0.00146815	HC
YangY_2021|SRR16124196_k141_118970	Unclassified	6.08559e-05	2.63053e-05	0.000494778	2.65152e-05	1.61458e-05	0.0220496	0.000135562	0.00504203	HC
WangM_2019|ERR2608667_k141_19484	Unclassified	1.27928e-05	3.1792e-05	4.12052e-05	1.03788e-05	3.82917e-05	0.501061	0.000243378	0.00728313	AS
ChenB_2020|SRR8898573_k141_117768_1	Unclassified	2.68468e-05	2.49041e-05	0.219389	5.17045e-05	2.58125e-05	0.000604729	0.00131711	0.0195877	HC
SunY_2021|SRR10691967_k141_97757	Unclassified	2.85586e-05	1.46091e-05	0.0024302	8.95455e-05	2.74062e-05	0.00781251	0.000225397	0.00692672	HC
ZengQ_2021|SRR9098582_k141_119785	Siphoviridae	4.5045e-08	5.53835e-05	0.00254012	1.89394e-07	7.70833e-07	0.171662	0.00381005	0.0377444	AS
YeohYK_2021|SRR13077921_k141_85358	Unclassified	3.40766e-05	1.71165e-05	0.00873578	7.13636e-05	2.47708e-05	0.000602911	6.92812e-05	0.00342061	HC
ZhuJ_2018|WGC076292_k141_144596_1	Siphoviridae	2.29955e-05	1.90708e-05	0.280343	5.93939e-05	2.95208e-05	3.42454e-05	0.000120521	0.0046246	HC
YuJ_2017|DRR171860_k141_136443	Unclassified	2.01126e-05	1.98746e-05	0.250334	7.29924e-05	2.54375e-05	0.000252983	0.000675553	0.0130092	HC
YuJ_2017|DRR171859_k141_49447	Siphoviridae	1.36036e-05	8.80531e-06	0.0805602	8.73864e-05	3.88958e-05	0.00114565	0.000949749	0.0159657	HC
HuY_2019|SRR6066155_k141_109179	Unclassified	6.14189e-05	1.30015e-05	2.24515e-05	4.10227e-05	2.54583e-05	0.0825522	2.63158e-05	0.0021227	HC
YuJ_2017|DRR171541_k141_82271_1	Unclassified	0.000161847	7.65487e-06	0.00228253	4.62121e-06	3.30208e-06	0.301615	0.00570108	0.0491843	HC
SunY_2021|SRR10692187_k101_70566	Unclassified	1.27252e-05	1e-05	0.473846	0.000180114	1.66146e-05	0.00134632	0.00533149	0.0472435	HC
ChuY_2021|G20T0U0A0R2_k141_20340	Unclassified	2.32658e-05	1.34956e-05	0.29495	9.54924e-05	2.55e-05	5.70187e-05	0.000201695	0.00650472	HC
SunY_2021|SRR10692603_k141_55203	Unclassified	2.46171e-05	1.31858e-05	0.00115848	8.25e-05	2.65833e-05	0.00682151	0.000100745	0.00425891	HC
ZhangX_2015|SAMEA2737824_ctg_967	Unclassified	0.000198131	0	2.45351e-06	7.95455e-07	0	0.00707743	3.27649e-07	0.000178396	HC
HuangR_2020|ERR2843566_k141_23428	Unclassified	1.05631e-05	3.29572e-05	1.43071e-05	1.06439e-05	2.70312e-05	0.329879	6.25998e-05	0.00322178	AS
HanL_2021|K0138_k141_23529_1	Siphoviridae	2.84459e-05	2.04277e-05	0.311103	5.75758e-05	2.07917e-05	0.000329695	0.00104466	0.0171208	HC
ChenB_2020|SRR8898640_k141_20692	Podoviridae	3.8018e-05	1.3149e-05	0.03223	0.000139621	3.23958e-06	0.0027384	0.000912175	0.0156151	HC
QinJ_2012|SRR341650_k81_30974	Unclassified	0.000101802	1.84071e-05	0.000188459	1.06439e-05	8.5e-06	0.146754	0.000317936	0.00850616	HC
ZhangY_2020|R0627_k81_16877	Unclassified	1.1982e-05	3.18363e-05	6.91104e-06	1.58712e-05	2.54167e-05	0.92535	8.28807e-05	0.00381862	AS
YangY_2021|SRR16124259_k141_141499	Unclassified	0.000174279	1.89528e-06	0.0798413	1.55303e-05	2.73958e-06	5.19249e-06	6.50718e-06	0.000996462	HC
QiX_2019|SRR8849278_k241_69238_1	Siphoviridae	4.69144e-05	1.18437e-05	1	6.91667e-05	1.70625e-05	0.000337116	0.00303239	0.0329207	HC
SunY_2021|SRR10692293_k141_127493	Unclassified	2.30631e-05	1.36062e-05	0.010309	8.18939e-05	2.27708e-05	7.26001e-05	1.13053e-05	0.00131902	HC
YunK_2020|SRR10680416_k141_25403_1	Myoviridae	3.79505e-05	1.2795e-05	0.00186609	0.000124811	4.91667e-06	0.209024	0.0034517	0.0355098	HC
HuangR_2020|ERR2843562_k141_92245	Retroviridae	8.55856e-07	5.84735e-05	6.47024e-11	1.21212e-06	1.22917e-06	0.372056	6.12654e-10	1.00072e-06	AS
ZhangY_2020|R1823_k81_236940	Myoviridae	2.30405e-05	1.64307e-05	0.0082602	4.94318e-05	2.44583e-05	0.00633982	0.000568573	0.0118686	HC
ZhangX_2015|SAMEA2737777_ctg_30_1	Siphoviridae	5.06757e-05	8.28171e-06	0.000478535	4.22348e-05	2.71771e-05	0.638967	0.00278025	0.0310979	HC
SunY_2021|SRR10692120_k101_107608	Unclassified	8.22072e-06	3.75e-05	0.00033219	8.10606e-06	1.91979e-05	0.465074	0.00151022	0.0213424	AS
YuJ_2017|DRR162777_k141_63076	Unclassified	2.50901e-05	1.08186e-05	0.000247588	8.06061e-05	2.13021e-05	0.00210101	8.0468e-06	0.00112098	HC
WanY_2021|SRR13327545_k141_145756_1	Siphoviridae	1.08333e-05	2.50074e-05	0.00230437	2.48864e-05	2.79896e-05	0.0651919	0.00147272	0.0209941	AS
WangX_2020|KD-099_k141_3099	Myoviridae	6.60586e-05	1.87242e-05	0.0043398	2.83333e-05	6.40625e-06	0.00506317	0.00025765	0.00754274	HC
ZhouC_2020|ERR2868422_k81_9607_1	Siphoviridae	1.12613e-06	4.42478e-07	0.0716159	0.000265644	7.5e-07	0.00452249	0.00292632	0.032247	HC
ChenB_2020|SRR8898725_k141_148193	Siphoviridae	1.53378e-05	1.33923e-05	0.963454	9.90152e-05	1.80729e-05	6.2127e-06	7.79699e-05	0.00369152	HC
ZhangY_2020|R0416_k81_55593	Unclassified	7.81532e-06	3.52286e-05	0.000192469	1.36364e-05	1.46979e-05	0.928417	0.00172077	0.0229604	AS
ChenB_2020|SRR8898476_k141_166237	Unclassified	1.69144e-05	1.41077e-05	0.4702	7.18561e-05	2.22708e-05	0.00023687	0.00112519	0.0179006	HC
WangX_2020|KD-122_k141_3158	Unclassified	2.27477e-05	1.39676e-05	0.0138353	9.375e-05	1.66667e-05	0.0389382	0.00459331	0.0428322	HC
WenC_2017|SRR5279238_k141_20529	Unclassified	4.81982e-05	1.30457e-05	0.00155106	3.47727e-05	1.9125e-05	0.0200983	0.000354631	0.00900404	HC
JieZ_2017|ERR2017693_k81_28159	Unclassified	4.41441e-06	2.9056e-05	0.00066364	1.56061e-05	1.81667e-05	0.759898	0.0043331	0.0411498	AS
MaoL_2021|SRR10983089_k141_31186_1	Siphoviridae	2.31982e-05	8.4587e-06	0.00488144	9.84091e-05	1.82813e-05	0.0102748	0.000546717	0.0116203	HC
WanY_2021|SRR13327506_k141_73471	Unclassified	8.55856e-06	3.02139e-05	1.60332e-06	1.30682e-05	1.77708e-05	0.186321	4.78681e-06	0.000864918	AS
SunY_2021|SRR10692753_k101_157244_1	Unclassified	5.84009e-05	9.99263e-06	2.58838e-06	2.98106e-05	2.12812e-05	0.437646	1.66417e-05	0.00158346	HC
YuJ_2017|DRR171856_k141_67147	Unclassified	4.27928e-06	2.71534e-05	0.000535417	1.79167e-05	2.06146e-05	0.500954	0.00247398	0.0288645	AS
YunK_2020|SRR10680466_k141_26722	Unclassified	1.13514e-05	9.5649e-06	0.189869	6.19697e-05	3.09271e-05	0.000289444	0.000594023	0.0120533	HC
WengY_2019|SRR6504853_k141_23681	Unclassified	1.44144e-06	1.79351e-05	0.000235055	1.04167e-05	3.96667e-05	0.173496	0.000452969	0.0104209	AS
SunY_2021|SRR10692592_k141_441236_1	Siphoviridae	1.52703e-05	1.32817e-05	0.271508	6.93561e-05	2.09167e-05	7.76153e-05	0.000247979	0.00734234	HC
HeQ_2017|ERR1620331_k81_25478_1	Unclassified	8.10811e-06	2.74336e-06	0.626106	0.000160152	1.56979e-05	3.50038e-05	0.000257038	0.00754223	HC
HuangR_2020|ERR2843612_k141_84116_1	Unclassified	7.20721e-07	4.33333e-05	0.235514	4.92424e-07	2.83333e-06	0.00182694	0.00376533	0.0375687	AS
QiX_2019|SRR8849229_k241_24022_1	Unclassified	5.43919e-05	1.74484e-05	0.00158626	1.25758e-05	1.18437e-05	0.0739005	0.00117828	0.018348	HC
WanY_2021|SRR13327496_k141_82527	Unclassified	7.43243e-06	3.26549e-05	0.000220072	8.71212e-06	1.72604e-05	0.0365835	0.000102487	0.00428326	AS
ZhangY_2020|R0133_k81_50373	Siphoviridae	1.24099e-05	2.37021e-05	0.000982302	1.86364e-05	1.87708e-05	0.23462	0.00216073	0.0267022	AS
YanQ_2017|D01_k141_17583	Siphoviridae	1.63739e-05	1.52065e-05	0.404226	4.97348e-05	2.23333e-05	0.000187286	0.000794055	0.0142689	HC
YuJ_2017|DRR171885_k141_89266	Unclassified	8.17568e-06	2.87168e-05	5.46549e-05	7.46212e-06	1.79479e-05	0.716584	0.000436599	0.0102538	AS
ZhuQ_2021|SRR11973589_k141_103477_1	Unclassified	3.99775e-05	1.0708e-05	0.00212767	3.41288e-05	2.10833e-05	0.0326107	0.000733802	0.0135973	HC
WanY_2021|SRR13327534_k141_103178	Myoviridae	1.45946e-05	1.39381e-05	0.775043	4.28788e-05	2.34896e-05	2.49483e-06	2.73723e-05	0.00216039	HC
YunK_2020|SRR10680849_k141_6979	Myoviridae	9.63964e-06	2.75369e-05	0.000141912	1.35985e-05	1.60729e-05	0.152605	0.000254252	0.00749412	AS
ChenB_2020|SRR8898583_k141_284841_1	Siphoviridae	9.93694e-05	8.25959e-07	1.89002e-05	3.8447e-05	4.11458e-06	0.193547	4.94519e-05	0.00287628	HC
ZhongH_2019|SD320500255_k81_19274	Unclassified	4.8491e-05	1.73304e-05	0.0148606	2.83333e-05	3.65625e-06	0.000362858	7.08035e-05	0.00346955	HC
YunK_2020|SRR10680386_k141_74369_1	Siphoviridae	1.02928e-05	1.7087e-05	0.0942593	9.88636e-06	2.7e-05	0.00380219	0.00320183	0.0340158	AS
SunY_2021|SRR10692859_k101_185679	Unclassified	1.17568e-05	1.14823e-05	0.818654	6.43182e-05	1.86979e-05	7.6006e-05	0.000664835	0.0129024	HC
SunY_2021|SRR10692678_k101_335482	Unclassified	1.04054e-05	9.96313e-06	0.31953	7.13636e-05	2.1e-05	1.49807e-05	6.34232e-05	0.00322898	HC
GaoR_2021|SRR8506104_k101_228617	Siphoviridae	7.83784e-06	2.70501e-05	0.000190941	1.10606e-05	1.44583e-05	0.644451	0.00123088	0.01879	AS
SunY_2021|SRR10691957_k141_91919_1	Unclassified	2.38063e-05	1.32743e-07	0.00051	0.000199811	4.79167e-07	0.00795568	5.44298e-05	0.00301945	HC
ZengQ_2021|SRR9075232_k141_38880	Unclassified	1.9482e-05	1.80457e-05	0.014446	2.51515e-05	1.71563e-05	0.00738117	0.00108187	0.0175109	HC
YuJ_2017|DRR171638_k141_13635_1	Unclassified	4.08559e-05	1.92478e-05	0.609659	2.37121e-05	8.875e-06	9.68889e-05	0.000634214	0.0125063	HC
YuJ_2017|DRR171682_k141_108898	Siphoviridae	2.06982e-05	1.06121e-05	0.0123734	3.19318e-05	2.14375e-05	0.0309406	0.00339498	0.0352382	HC
ChenB_2020|SRR8898672_k141_124660_1	Siphoviridae	1.38964e-05	9.26254e-06	0.040989	5.86742e-05	2.20833e-05	4.70338e-07	3.6175e-07	0.00019164	HC
YuJ_2017|DRR171635_k141_21139	Unclassified	7.63514e-06	2.33186e-05	4.37683e-05	1.54924e-05	1.61146e-05	0.0973636	5.6958e-05	0.0030714	AS
ZhuQ_2021|SRR12005679_k141_126123	Unclassified	1.65766e-05	8.76106e-06	0.00160301	6.375e-05	1.72083e-05	0.0023195	5.0204e-05	0.00288577	HC
SunY_2021|SRR10692025_k101_94008_1	Siphoviridae	1.09009e-05	1.04867e-05	0.733399	6.97727e-05	1.78646e-05	6.08365e-06	5.94303e-05	0.00314551	HC
LiuR_2017|ERR1190757_k81_27421	Siphoviridae	1.94144e-05	1.33628e-05	0.112887	4.18561e-05	1.64062e-05	0.000992021	0.00113074	0.0179172	HC
WanY_2021|SRR13327440_k141_72249	Myoviridae	5.65315e-06	2.62906e-05	0.000207908	5.68182e-06	1.99688e-05	0.372602	0.000810742	0.0144862	AS
LiuR_2017|ERR1190641_k81_19608	Unclassified	2.52027e-05	1.07227e-05	7.24563e-05	3.24242e-05	2.10833e-05	0.20523	0.000180169	0.00606562	HC
ZhangX_2015|SAMEA2737871_ctg_493	Unclassified	6.53829e-05	7.4115e-06	1.53879e-06	2.02652e-05	8.69792e-06	0.091273	2.35652e-06	0.000595089	HC
HuangR_2020|ERR2843581_k141_129164	Siphoviridae	8.86036e-05	7.59587e-07	0.214589	2.08333e-06	1.125e-06	0.000660594	0.00139791	0.0204177	HC
YuJ_2017|DRR171660_k141_49070_1	Siphoviridae	6.48649e-06	2.29867e-05	1.44277e-07	1.10985e-05	1.43646e-05	0.197002	5.22302e-07	0.000238084	AS
SunY_2021|SRR10692262_k101_21720	Unclassified	4.29279e-05	1.45133e-05	0.232309	2.48485e-05	4.33333e-06	0.00291247	0.00561466	0.048696	HC
YuJ_2017|DRR171680_k141_28227_1	Myoviridae	2.40991e-06	1.97198e-05	0.000342977	9.43182e-06	2.26042e-05	0.928486	0.00288261	0.0319684	AS
YunK_2020|SRR10680642_k141_39286	Siphoviridae	1.41441e-05	1.20723e-05	0.271193	3.51136e-05	1.78542e-05	0.000774704	0.00198916	0.0252033	HC
MaoL_2021|SRR10983038_k141_43551_1	Siphoviridae	1.16892e-05	9.63127e-06	0.0615967	5.95455e-05	1.65625e-05	0.00399975	0.00229339	0.0275784	HC
LuW_2018|SRR5818511_k141_16874	Myoviridae	2.7973e-05	8.31858e-06	0.0180703	2.78409e-05	1.96354e-05	0.0276438	0.00429689	0.040905	HC
ChenB_2020|SRR8898605_k141_153194_1	Siphoviridae	1.05405e-05	9.10767e-06	0.638093	5.05303e-05	1.91354e-05	1.51769e-06	1.43788e-05	0.00145278	HC
HuangR_2020|ERR2843650_k141_81943	Siphoviridae	1.13739e-05	9.58702e-06	0.0434143	6.84848e-05	1.25833e-05	0.000643149	0.000320713	0.00852957	HC
SunY_2021|SRR10692596_k141_9440_1	Siphoviridae	1.26802e-05	9.71239e-06	0.0888393	4.77273e-05	1.6875e-05	1.59823e-06	2.38074e-06	0.000595089	HC
ZhangY_2020|R1808_k81_2875	Unclassified	6.41892e-06	2.5295e-05	0.00101077	9.81061e-06	1.15104e-05	0.0175226	0.000211497	0.00669718	AS
LiS_2021b|CRC11_k141_74631	Unclassified	7.31982e-06	1.77507e-05	0.000244784	1.23485e-05	1.70521e-05	0.187067	0.00050331	0.011066	AS
ChuY_2021|C63_k141_115819	Unclassified	3.35586e-06	2.2264e-05	0.0300718	2.42424e-06	1.26042e-05	0.0230053	0.00572556	0.0492655	AS
ZuoT_2020|SRR10681910_k141_6701	Siphoviridae	1.29279e-05	1.76991e-06	0.00171248	2.83333e-05	2.60938e-05	0.397642	0.0056465	0.0488488	HC
ChenB_2020|SRR8898460_k141_63782_1	Siphoviridae	1.22072e-05	8.65782e-06	0.0815491	4.44318e-05	1.65e-05	0.00400252	0.00294655	0.0323922	HC
ChuY_2021|C01_k141_168030	Unclassified	2.28604e-05	6.93953e-06	4.15855e-05	2.79545e-05	2.33333e-05	0.19018	0.000100817	0.00425891	HC
QiX_2019|SRR8849215_k241_39230	Siphoviridae	1.50901e-05	7.95723e-06	0.00680423	6.05682e-05	1.21042e-05	0.00416801	0.000325305	0.00860501	HC
YuJ_2017|DRR127515_k141_73367	Unclassified	1.65315e-05	7.85398e-06	0.00373623	4.67424e-05	1.53646e-05	0.00437287	0.000196416	0.00640815	HC
WanY_2021|SRR13327550_k141_69742	Siphoviridae	3.26577e-06	2.25442e-05	0.000456673	3.33333e-06	1.14896e-05	0.625962	0.00261848	0.029927	AS
ZhuJ_2018|WGC076467_k141_100498	Myoviridae	5.51802e-06	2.05162e-05	0.00153861	1.25379e-05	1.69792e-05	0.00400919	8.01671e-05	0.00374132	AS
ZhangY_2020|R1715_k81_79633_1	Myoviridae	6.01351e-06	2.29351e-05	5.35469e-05	5.68182e-06	1.0375e-05	0.996734	0.000578457	0.0119713	AS
YuJ_2017|DRR171856_k141_92288	p-crAss-like	0	2.99189e-05	0.000105952	0	3.47917e-06	0.103251	0.000135904	0.00504517	AS
SunY_2021|SRR10692804_k101_111529	Siphoviridae	1.5518e-05	1.24115e-05	0.92523	3.58712e-05	1.20521e-05	0.000171609	0.00154777	0.0214553	HC
ChenB_2020|SRR8898504_k141_148376_1	Siphoviridae	3.15315e-07	7.63274e-06	0.0513537	4.2803e-06	3.25417e-05	0.0130596	0.00557134	0.0484704	AS
ChenB_2020|SRR8898704_k141_2433	Unclassified	1.67568e-05	1.42773e-05	0.759702	5.02273e-05	5.34375e-06	0.000524165	0.0035156	0.0358902	HC
YuJ_2017|DRR171578_k141_38698_1	Unclassified	2.21396e-05	1.13569e-05	0.0025598	1.72348e-05	1.71875e-05	0.181446	0.00402906	0.0392208	HC
ZuoK_2019|ERR2759411_k141_155055_1	Siphoviridae	1.78604e-05	1.74853e-05	0.0161221	2.57955e-05	1.09583e-05	0.00921844	0.00145858	0.0209006	HC
SunY_2021|SRR10692635_k101_135040_1	Myoviridae	7.81532e-06	4.74926e-06	0.28852	8.55682e-05	1.26771e-05	0.000159004	0.000504157	0.011066	HC
ChenB_2020|SRR8898705_k141_81821_1	Unclassified	3.46396e-05	1.1969e-05	4.18197e-05	1.25e-05	9.83333e-06	0.448076	0.000222705	0.00688765	HC
QinN_2014|HD-10_k81_25778_1	Unclassified	1.31757e-05	1.15339e-05	0.443691	2.40909e-05	1.50208e-05	0.000837466	0.0033062	0.034692	HC
YuJ_2017|DRR171727_k141_7491	Myoviridae	3.27703e-05	1.41814e-05	0.350328	2.25758e-05	2.95833e-06	0.000873477	0.00278215	0.0310979	HC
SunY_2021|SRR10692558_k101_240543	Unclassified	8.71622e-06	7.79499e-06	0.459003	5.23106e-05	1.52292e-05	0.000305716	0.00138522	0.0202937	HC
HuangR_2020|ERR2843621_k141_119262_1	Quimbyviridae	6.53153e-06	2.23673e-05	0.00318447	6.13636e-06	1.07083e-05	0.138165	0.0038405	0.0378851	AS
WanY_2021|SRR13327459_k141_85509	Myoviridae	4.84234e-06	1.89749e-05	3.81054e-06	7.99242e-06	1.46042e-05	0.967409	4.98057e-05	0.0028794	AS
SunY_2021|SRR10692608_k141_40656	Siphoviridae	5.58559e-06	7.19764e-06	0.0147133	1.13636e-05	2.51875e-05	0.0173304	0.00236484	0.0280617	AS
ZuoT_2020|SRR10682654_k141_4567	Siphoviridae	3.99324e-05	5.44248e-06	0.00752072	1.75e-05	4.1875e-06	0.022476	0.00163718	0.022254	HC
ZhangY_2020|R0135_k81_129999	Unclassified	8.17568e-06	7.92035e-06	0.121236	4.82576e-05	1.66875e-05	9.35981e-05	0.000140556	0.00515923	HC
YuJ_2017|DRR171578_k141_80292	p-crAss-like	0.000106847	0	1.25761e-08	6.32576e-06	3.85417e-07	0.146724	3.89536e-08	3.18138e-05	HC
ZuoT_2020|SRR10682378_k141_14270	Siphoviridae	1.01351e-05	9.55015e-06	0.127962	4.03409e-05	1.14479e-05	0.00307864	0.00348223	0.0356611	HC
HuY_2019|SRR6066130_k141_26055	Unclassified	5.27027e-06	2.39749e-05	0.00062463	5.07576e-06	1.0625e-05	0.223	0.00137606	0.020219	AS
YuJ_2017|DRR171640_k141_21416_1	Microviridae	5.63063e-06	2.01696e-05	7.22856e-06	8.10606e-06	1.17917e-05	0.653187	6.26243e-05	0.00322178	AS
ZhuJ_2018|WGC076267_k141_58825	Siphoviridae	6.98198e-06	1.75959e-05	0.000129712	8.56061e-06	1.36979e-05	0.442043	0.000617335	0.0123599	AS
ChenB_2020|SRR8898599_k141_47207	Siphoviridae	8.69369e-06	7.0649e-06	0.129335	5.79545e-05	1.26458e-05	0.00107587	0.00137478	0.0202154	HC
YunK_2020|SRR10680794_k141_35811_1	Siphoviridae	7.20721e-06	6.29056e-06	0.293649	8.68182e-05	9.07292e-06	9.55946e-06	3.86916e-05	0.00252798	HC
ZuoT_2020|SRR10681929_k141_1009	Siphoviridae	6.30631e-07	2.16372e-05	0.000137246	1.17424e-06	2.16667e-06	0.361167	0.000540902	0.0115473	AS
YeZ_2020|SRR5106281_k141_39305_1	Myoviridae	4.59459e-06	2.00959e-05	2.89407e-06	8.06818e-06	1.09375e-05	0.340188	1.46016e-05	0.00146024	AS
LiR_2021|F286270_k81_114234	Myoviridae	1.83333e-05	1.07522e-05	0.00185935	2.01894e-05	1.51458e-05	0.268508	0.00429476	0.040905	HC
SunY_2021|SRR10692470_k101_170499	Siphoviridae	3.67793e-05	6.22419e-06	0.025062	1.07955e-05	3.88542e-06	0.00303124	0.000796548	0.0142977	HC
ZhongH_2019|SD320500325_k81_116026_1	Unclassified	8.78378e-07	0	0.0832522	0.000173864	2.1875e-07	4.48198e-07	6.7552e-07	0.000288761	HC
WanY_2021|SRR13327426_k141_86024_1	Siphoviridae	3.82883e-06	2.01106e-05	0.000334053	6.7803e-06	7.91667e-06	0.252976	0.000877076	0.0152138	AS
ChenB_2020|SRR8898740_k141_159700_1	Unclassified	9.36937e-06	8.23009e-06	0.817927	4.625e-05	1.3375e-05	2.37419e-06	2.74817e-05	0.00216039	HC
WangX_2020|CON-055_k141_5395_1	Siphoviridae	3.06081e-05	5.73746e-06	0.00055572	5.56818e-05	4.80208e-06	0.683525	0.00337144	0.0351508	HC
HuangR_2020|ERR2843621_k141_21622_1	Quimbyviridae	1.41892e-06	2.4351e-05	0.000999134	4.31818e-06	6.59375e-06	0.319342	0.00288758	0.0319771	AS
GaoR_2021|SRR8506084_k101_33188	Unclassified	1.56757e-05	6.18732e-06	0.00564735	4.29167e-05	1.24271e-05	0.0102387	0.000622053	0.0123899	HC
HuangR_2020|ERR2843677_k141_108631_1	Siphoviridae	8.86937e-05	0	0.000426942	1.02273e-06	0	0.00707743	4.1426e-05	0.00258596	HC
SunY_2021|SRR10692300_k101_64919_1	Myoviridae	1.05856e-05	8.4587e-06	0.802086	3.8447e-05	1.34063e-05	1.57622e-05	0.000155232	0.00555238	HC
YunK_2020|SRR10680593_k141_153608_1	Quimbyviridae	3.49099e-06	1.57743e-05	0.00118821	4.20455e-06	1.38333e-05	0.581346	0.00571792	0.0492602	AS
YuJ_2017|DRR127649_k141_174200_1	Myoviridae	5.2027e-06	1.51032e-05	0.000343545	1.08712e-05	1.2625e-05	0.151665	0.000565965	0.0118647	AS
ZhangY_2020|R0805_k81_46279	Unclassified	1.02477e-05	9.22566e-06	0.664625	3.22348e-05	1.25937e-05	0.000469101	0.00282882	0.0315043	HC
WangM_2019|ERR2608608_k141_24180_1	Siphoviridae	4.41441e-06	1.70133e-05	8.27009e-07	5.07576e-06	1.17083e-05	0.863283	1.0818e-05	0.00129952	AS
SunY_2021|SRR10692329_k101_131962	Unclassified	2.49324e-05	3.36283e-06	0.000743845	3.74621e-05	1.08021e-05	0.0934047	0.000734701	0.0135973	HC
LiR_2021|C517537_k81_73502	Myoviridae	1.8964e-05	5.9882e-06	0.00371259	1.99242e-05	1.54375e-05	0.0280726	0.00105983	0.017297	HC
ZhouC_2020|ERR2868423_k81_128671_1	Siphoviridae	3.15315e-07	2.13864e-07	0.801589	0.000136326	5.83333e-07	7.25303e-05	0.000625154	0.0123899	HC
ZengQ_2021|SRR9037853_k141_45508_1	Podoviridae	2.50225e-05	8.00885e-06	0.0308318	3.2803e-05	4.60417e-06	0.0136421	0.00369036	0.0370568	HC
YuJ_2017|DRR171634_k141_98774_1	Myoviridae	1.37838e-05	1.01549e-05	0.0008514	2.625e-05	1.05625e-05	0.000346057	4.72519e-06	0.000864918	HC
SunY_2021|SRR10692826_k101_91365_1	Myoviridae	4.41441e-06	1.67109e-05	7.4419e-06	7.87879e-06	1.12708e-05	0.364255	3.74579e-05	0.00248886	AS
SunY_2021|SRR10692428_k101_77642	Unclassified	1.41892e-05	5.4056e-06	0.0046713	3.81818e-05	1.30208e-05	0.0413584	0.00184538	0.0238907	HC
ZhangY_2020|R0701_k81_102628	Siphoviridae	1.62162e-06	1.93732e-05	9.3316e-05	5.34091e-06	5.39583e-06	0.0769275	9.22044e-05	0.00406743	AS
HeQ_2017|ERR1620285_k81_2534	Myoviridae	1.05631e-05	6.30531e-06	0.0693307	3.34848e-05	1.38437e-05	0.000836639	0.00062384	0.0123899	HC
SunY_2021|SRR10692896_k101_272031	Unclassified	1.00225e-05	5.5236e-06	0.00434683	5.8447e-05	8.5e-06	0.00113836	6.53983e-05	0.0032928	HC
YunK_2020|SRR10680832_k141_92633	Unclassified	8.46847e-06	1.36652e-05	0.0156139	6.74242e-06	1.24375e-05	0.024576	0.00340197	0.0352442	AS
ZhuJ_2018|WGC076532_k141_79230	Siphoviridae	4.54955e-06	1.71534e-05	6.76427e-05	5.56818e-06	1.02812e-05	0.947175	0.000682695	0.0130762	AS
ZengQ_2021|SRR9075173_k141_88986	Myoviridae	3.1464e-05	8.74631e-06	0.000312343	2.14015e-05	3.23958e-06	0.0308141	0.0001208	0.0046246	HC
LiuA_2021|SRR14263099_k141_129570_1	Siphoviridae	8.94144e-06	1.07006e-05	0.000698221	2.95455e-06	1.79896e-05	0.19682	0.00135946	0.0200351	AS
ZhuF_2020|ERR2855869_k141_40024_1	Unclassified	3.58108e-06	1.69248e-05	3.49831e-07	5.94697e-06	9.76042e-06	0.655107	3.73301e-06	0.000762054	AS
SunY_2021|SRR10692585_k141_39765_1	Siphoviridae	5.85586e-06	4.52802e-06	0.153603	2.61742e-05	1.89896e-05	4.38033e-06	1.0235e-05	0.00127071	HC
YeohYK_2021|SRR13077744_k141_18114_1	Unclassified	8.1982e-06	6.44543e-06	0.136937	4.06439e-05	1.33646e-05	0.0018623	0.00236508	0.0280617	HC
YunK_2020|SRR10680794_k141_44709	Unclassified	4.86486e-06	1.64676e-05	6.59935e-06	8.75e-06	9.71875e-06	0.195869	1.88189e-05	0.00171567	AS
YuJ_2017|DRR171524_k141_48895_1	Microviridae	5.2027e-06	1.65929e-05	3.66245e-05	7.15909e-06	9.32292e-06	0.323533	0.000146258	0.00531875	AS
HuangR_2020|ERR2843573_k141_19926	Siphoviridae	1.45045e-05	1.22124e-05	0.0595271	1.76515e-05	7.1875e-06	7.7718e-06	7.21075e-06	0.00104695	HC
ChenB_2020|SRR8898489_k141_329909	Unclassified	8.80631e-06	6.01032e-06	0.00533749	2.44318e-05	1.59479e-05	0.0154926	0.000860024	0.0150498	HC
ZhangY_2020|R0116_k81_182872_1	Siphoviridae	6.64414e-06	4.57227e-06	0.296745	3.23106e-05	1.65729e-05	0.00187883	0.00473457	0.0434875	HC
SunY_2021|SRR10692578_k101_134747_1	Siphoviridae	3.22072e-06	7.22714e-07	0.00145429	7.2197e-05	1.47292e-05	8.40858e-05	2.06868e-06	0.000571101	HC
ZhuF_2020|ERR2855844_k141_50489	Siphoviridae	7.56757e-06	6.17994e-06	0.0371097	2.85606e-05	1.38646e-05	0.00603449	0.00210594	0.0262595	HC
LiuP_2021|SRR13336846_k141_132752	Siphoviridae	1.25e-05	9.5649e-06	0.416861	1.93182e-05	1.04688e-05	0.000685044	0.0026161	0.0299172	HC
ZhangY_2020|R1804_k81_391566	Unclassified	5.13514e-06	1.5767e-05	2.87341e-06	7.95455e-06	9.22917e-06	0.299232	1.28685e-05	0.00139563	AS
SunY_2021|SRR10692818_k101_14049_1	Siphoviridae	2.96171e-05	6.28319e-06	0.194392	2.67045e-05	5.38542e-06	1.11721e-06	3.54923e-06	0.00074009	HC
HuY_2019|SRR6066117_k141_3560	Siphoviridae	1.08559e-05	6.51917e-06	0.0142031	4.21591e-05	8.875e-06	0.00218781	0.000353593	0.0090027	HC
ChenB_2020|SRR8898648_k141_106109	Unclassified	8.46847e-06	6.40118e-06	0.0274629	5.60227e-05	6.30208e-06	0.00142917	0.000437455	0.0102538	HC
MaoL_2021|SRR10983054_k141_101750_1	Unclassified	5.31532e-06	1.31858e-05	0.000134784	8.86364e-06	1.22813e-05	0.889714	0.00120263	0.0185758	AS
YeohYK_2021|SRR13077778_k141_48699_1	Myoviridae	5.85586e-06	1.5177e-05	0.00140992	8.40909e-06	8.89583e-06	0.229756	0.00292676	0.032247	AS
SunY_2021|SRR10692348_k101_128448	Siphoviridae	1.20946e-05	9.26991e-06	0.0991153	2.56061e-05	9.91667e-06	2.71731e-06	4.34352e-06	0.000833425	HC
XiaoL_2021|SRR14117071_k141_54236	Unclassified	1.6509e-05	7.32301e-06	0.648554	4.14773e-05	5.61458e-06	0.000284238	0.00176946	0.0233887	HC
ZhuQ_2021|SRR11992783_k141_166200_1	Myoviridae	1.05405e-05	6.03245e-06	0.0117773	2.7197e-05	1.24167e-05	0.00679579	0.00083502	0.0147055	HC
ZhuF_2020|ERR2855791_k141_21962_1	Unclassified	6.03604e-06	3.89381e-06	0.0342731	5.13636e-05	1.24792e-05	5.56899e-05	2.70441e-05	0.0021586	HC
LiuA_2021|SRR14263168_k141_238665	Unclassified	3.82883e-06	1.86873e-05	0.0110307	5.03788e-06	6.23958e-06	0.064311	0.0058533	0.049961	AS
SunY_2021|SRR10692833_k101_130038	Unclassified	7.90541e-06	5.65634e-06	0.199084	3.2197e-05	1.32083e-05	0.000801783	0.00155515	0.0215222	HC
SunY_2021|SRR10692004_k101_101873_1	Siphoviridae	8.58108e-06	4.08555e-06	0.758916	3.18939e-05	1.41771e-05	0.000110362	0.000870021	0.015172	HC
ZhangX_2015|SAMEA2737843_ctg_208	Siphoviridae	2.00225e-05	1.0708e-05	0.00370382	5.22727e-06	2.35417e-06	0.165217	0.00513958	0.0460424	HC
JieZ_2017|ERR2017636_k81_61174_1	Unclassified	3.1982e-06	1.73673e-05	0.000364343	2.95455e-06	9.51042e-06	0.173843	0.000675633	0.0130092	AS
YunK_2020|SRR10680721_k141_12381	Siphoviridae	3.82883e-07	1.7677e-05	0.000258544	3.78788e-06	3.89583e-06	0.303038	0.000819085	0.0145689	AS
LiS_2021b|CON03_k141_145541	Siphoviridae	2.24775e-05	9.27729e-06	0.026798	6.70455e-06	2.25e-06	0.00408499	0.00110782	0.0177428	HC
YuJ_2017|DRR171622_k141_35518_1	Myoviridae	1e-05	6.62242e-06	0.012779	2.34091e-05	1.10208e-05	0.0157883	0.0019184	0.0245288	HC
HanL_2021|C0049_k141_16919	Unclassified	5.09009e-06	9.58702e-07	0.0856775	0.000114394	1.27083e-06	2.40516e-05	2.90401e-05	0.00221153	HC
WangX_2020|KD-195_k141_2730	Siphoviridae	1.01802e-05	7.61062e-06	0.0194252	2.22348e-05	9.72917e-06	0.00268666	0.000566806	0.011867	HC
WangM_2019|ERR2608606_k141_79720_1	Siphoviridae	1.92568e-05	8.76106e-06	0.143674	1.54167e-05	7.76042e-06	0.00122999	0.00170372	0.0228319	HC
YeohYK_2021|SRR13077673_k141_207405	Unclassified	8.55856e-06	8.17109e-06	0.751453	2.60606e-05	9.77083e-06	0.000866426	0.00542796	0.0478022	HC
HanL_2021|C0050_k141_119730_1	Siphoviridae	8.6036e-06	1.03909e-05	0.836087	6.81818e-06	9.625e-06	0.0004539	0.00336869	0.0351508	AS
LuW_2018|SRR5818502_k141_199477_1	Microviridae	1.37387e-06	0	0.00237953	0.000138674	6.25e-08	2.04026e-05	8.66139e-07	0.000339544	HC
SunY_2021|SRR10692172_k101_440438	Siphoviridae	2.01126e-05	7.61799e-06	0.00517885	8.71212e-06	3.1875e-06	5.91882e-05	4.9038e-06	0.000864918	HC
QianY_2020|SRR10403524_k81_59484	Unclassified	1.39414e-05	8.22271e-06	0.946313	3.85227e-05	3.76042e-06	8.08442e-05	0.000801621	0.0143494	HC
XiaoL_2021|SRR14117025_k141_2820	Siphoviridae	2.22973e-06	1.52729e-05	0.00184455	6.81818e-07	1.2e-05	0.0265538	0.000535061	0.0114871	AS
XiaoL_2021|SRR14117210_k141_60276_1	Unclassified	6.23874e-06	5.03687e-06	0.582473	5.56061e-05	6.3125e-06	0.000665961	0.0034348	0.0355092	HC
SunY_2021|SRR10692445_k101_202476	Unclassified	5.67568e-06	5.19174e-06	0.423445	4.17424e-05	1.00625e-05	6.41657e-07	4.37951e-06	0.000833425	HC
SunY_2021|SRR10692500_k101_251646	Siphoviridae	5.94595e-06	4.83776e-06	0.261155	4.56061e-05	9.54167e-06	0.000279361	0.000767913	0.0140672	HC
ZhuJ_2018|WGC076275_k141_37116	Unclassified	7.79279e-06	6.63717e-07	0.031865	0.0001	2.83333e-06	0.00571038	0.00174896	0.0232574	HC
SunY_2021|SRR10692291_k141_152681_1	Siphoviridae	8.13063e-06	7.91298e-06	0.330797	2.26136e-05	9.98958e-06	0.00115306	0.00338388	0.0352056	HC
SunY_2021|SRR10692190_k101_297611	Unclassified	4.84234e-06	4.71239e-06	0.611908	2.65152e-05	1.39583e-05	0.000611811	0.00332826	0.0349049	HC
YeohYK_2021|SRR13077858_k141_259866_1	Siphoviridae	1.00676e-05	8.20796e-06	0.0263135	1.41288e-05	1.06667e-05	0.0182058	0.00414083	0.0399039	HC
HuangR_2020|ERR2843679_k141_147285_1	Siphoviridae	3.82883e-05	2.5295e-06	0.0677806	3.22348e-05	3.39583e-06	0.000771594	0.000567891	0.011867	HC
YunK_2020|SRR10680476_k141_103227_1	Siphoviridae	1.03829e-05	5.87758e-06	0.0142092	2.22348e-05	1.07604e-05	0.0408492	0.00490567	0.0446407	HC
HuangR_2020|ERR2843573_k141_843_1	Myoviridae	1.31306e-05	8.76106e-06	0.00590783	2.10606e-05	7.09375e-06	1.41867e-06	1.6425e-07	0.000105418	HC
SunY_2021|SRR10692156_k101_271992	Myoviridae	7.38739e-06	6.34218e-06	0.993005	3.25379e-05	1.0375e-05	9.12999e-05	0.000934571	0.0158095	HC
LiJ_2017|ERR1398139_k121_49749_1	Myoviridae	4.37162e-05	1.17257e-06	4.28373e-05	8.56061e-06	1.05208e-06	0.00813869	5.53264e-06	0.000903711	HC
WangX_2020|KD-123_k141_2064	Unclassified	4.03153e-06	1.20575e-05	0.00146629	8.90152e-06	9.84375e-06	0.237987	0.00312686	0.0334912	AS
ZhangS_2021|SRR11650002_k141_46734	Unclassified	9.45946e-06	9.43953e-06	0.115906	1.76136e-05	8.69792e-06	0.000180923	0.000246869	0.00734234	HC
LuW_2018|SRR5818528_k141_86878_1	Siphoviridae	1.24324e-05	4.46903e-06	0.000739911	1.69697e-05	1.15208e-05	0.173406	0.00127806	0.0192499	HC
LiJ_2017|ERR1398119_k121_87715	Drexlerviridae	6.4009e-05	4.12979e-07	1.01464e-06	1.13636e-07	3.125e-08	0.334281	5.39177e-06	0.000894466	HC
HuY_2019|SRR6066089_k141_3807_1	Myoviridae	4.88739e-06	8.18584e-06	0.0610358	1.17045e-05	1.37812e-05	0.00549233	0.00301729	0.0328566	AS
HanL_2021|C0007_k141_100842_1	Siphoviridae	7.90541e-06	3.99705e-06	0.00297533	4.08333e-05	8.47917e-06	0.0144014	0.000473817	0.0107492	HC
YeZ_2018|SRR6517773_k141_3259	Unclassified	2.5e-06	7.31563e-06	0.000639599	5.37879e-06	1.82917e-05	0.402312	0.0023841	0.0282021	AS
HeQ_2017|ERR1620295_k81_51909_1	Unclassified	2.23423e-05	7.36726e-06	0.00783498	2.18561e-05	2.22917e-06	0.0749632	0.00495706	0.0449414	HC
ZhuJ_2018|WGC076533_k141_67253_1	Myoviridae	1.51577e-05	9.0708e-06	0.0321657	2.48485e-05	2.02083e-06	6.56737e-05	2.97171e-05	0.00221153	HC
YunK_2020|SRR10680568_k141_139413	Unclassified	5.72072e-06	4.54277e-06	0.338004	3.18561e-05	1.20833e-05	4.2931e-05	0.000176171	0.0060159	HC
ZuoK_2019|ERR2759419_k141_73932_1	Siphoviridae	2.47748e-06	4.80088e-06	0.0390971	1.79167e-05	1.90833e-05	5.63066e-05	3.08781e-05	0.00226682	AS
SunY_2021|SRR10692597_k141_100621_1	Siphoviridae	5.31532e-06	5.12537e-06	0.765502	2.82955e-05	1.11042e-05	0.000115517	0.000913757	0.0156151	HC
SunY_2021|SRR10692612_k101_290649_1	Unclassified	1.10586e-05	5.83333e-06	0.00104638	2.19697e-05	9.5625e-06	0.0297025	0.00035366	0.0090027	HC
YangY_2021|SRR16124184_k141_135511	Myoviridae	2.07207e-06	1.53024e-05	0.0120965	4.62121e-06	4.64583e-06	0.048365	0.00494001	0.0448699	AS
ChuY_2021|C50_k141_49900_1	Siphoviridae	3.71622e-06	1.61947e-05	0.000305032	9.4697e-07	4.5625e-06	0.332389	0.00103382	0.0169868	AS
ZhangY_2020|R1406_k81_363311	Drexlerviridae	6.09009e-05	3.09735e-07	1.65513e-05	7.57576e-08	2.08333e-08	0.334281	7.25061e-05	0.00350912	HC
YeohYK_2021|SRR13077778_k141_139985	Siphoviridae	3.46847e-06	1.31858e-05	2.97919e-05	5.83333e-06	8.01042e-06	0.130932	5.24816e-05	0.00293912	AS
WengY_2019|SRR6504857_k141_40856_1	Myoviridae	1.95946e-06	1.72566e-05	0.000155277	1.85606e-06	7.0625e-06	0.43113	0.00071039	0.0133409	AS
SunY_2021|SRR10691973_k141_50640	Unclassified	6.48649e-06	5.78909e-06	1	4.03788e-05	5.59375e-06	6.57068e-05	0.000698483	0.0132536	HC
YeohYK_2021|SRR13077916_k141_33301	Unclassified	3.69369e-06	1.43805e-05	7.44366e-05	2.80303e-06	8.20833e-06	0.71517	0.000577108	0.0119713	AS
YeohYK_2021|SRR13077772_k141_14043_1	Unclassified	4.05405e-06	1.14159e-05	0.00175218	5.94697e-06	7.79167e-06	0.372659	0.0054418	0.0478327	AS
ZengQ_2021|SRR9098778_k141_19770_1	Siphoviridae	2.13964e-05	6.46755e-06	0.461255	1.79545e-05	5.34375e-06	0.00152445	0.00580804	0.0497052	HC
QiX_2019|SRR8849279_k241_140068_1	Siphoviridae	7.63514e-06	3.62094e-06	0.246003	2.04545e-05	1.31875e-05	0.00178314	0.00383028	0.0378096	HC
ZhangY_2020|R0122_k81_32520	Microviridae	3.58108e-06	1.29941e-05	0.000284483	4.20455e-06	7.79167e-06	0.624075	0.00171082	0.0228588	AS
SunY_2021|SRR10692286_k141_157595	Unclassified	1.22523e-05	5.19174e-06	0.188938	3.35606e-05	5.3125e-06	0.00121542	0.00215379	0.0266349	HC
LiuP_2021|SRR13336931_k141_117790_1	Myoviridae	2.23198e-05	6.33481e-06	0.00937122	1.43182e-05	3.41667e-06	0.0455285	0.00373732	0.0373561	HC
YangY_2021|SRR16124317_k141_151024	Siphoviridae	4.66216e-06	1.61062e-05	3.42597e-06	1.93182e-06	4.5e-06	0.893229	4.19154e-05	0.0025958	AS
YeohYK_2021|SRR13077732_k141_63404_1	Siphoviridae	2.56757e-06	2.24189e-06	0.0229813	4.70076e-05	1.15104e-05	0.0117597	0.00249068	0.0289732	HC
YunK_2020|SRR10680702_k141_158720	Siphoviridae	7.79279e-06	5.53097e-06	0.0120376	3.39773e-05	6.48958e-06	0.00233327	0.000322444	0.0085524	HC
WangX_2020|KD-089_k141_3697_1	Unclassified	1.53153e-05	5.03687e-06	0.000345464	1.64773e-05	7.72917e-06	0.962296	0.00299496	0.032739	HC
ZhangX_2015|SAMEA2737814_ctg_1993	Unclassified	2.27477e-06	1.1674e-05	1.15301e-06	4.4697e-06	9.55208e-06	0.501118	8.87723e-06	0.00117694	AS
SunY_2021|SRR10692837_k101_415054	Unclassified	6.50901e-06	6.27581e-06	0.3676	2.37121e-05	1.06667e-05	0.000237419	0.000902988	0.0155395	HC
YangY_2021|SRR16124200_k141_136299	Gratiaviridae	4.61036e-05	7.30088e-07	0.000574451	5.7197e-06	0	0.00707743	5.45321e-05	0.00301945	HC
LiuP_2021|SRR13336862_k141_103916_1	Myoviridae	1.03829e-05	3.23746e-06	2.34468e-05	1.60985e-05	1.25521e-05	0.0428257	1.48725e-05	0.00146815	HC
ChenB_2020|SRR8898618_k141_167503_1	Siphoviridae	5.15766e-06	4.39528e-06	0.144541	3.70076e-05	8.46875e-06	0.000234144	0.00038222	0.00941192	HC
YanQ_2021|length_46927	Autographiviridae	2.25225e-08	7.37463e-09	0.410542	9.0947e-05	2.1875e-07	0.000317377	0.00129589	0.0193899	HC
LiuP_2021|SRR13336855_k141_144216	Unclassified	7.5e-06	5.27286e-06	0.261964	3.27273e-05	7.02083e-06	0.000154634	0.000450213	0.0103941	HC
ZhangY_2020|R0325_k81_154291_1	Myoviridae	3.61486e-05	3.10472e-06	0.00180941	1.51515e-05	2.1875e-07	0.0016558	4.11001e-05	0.00258206	HC
SunY_2021|SRR10692427_k101_361645_1	Unclassified	7.34234e-06	4.20354e-07	0.0393672	9.68939e-05	1.66667e-07	0.000130357	6.76371e-05	0.00335594	HC
ZhangY_2020|R0519_k81_168005	Drexlerviridae	5.61036e-05	4.941e-07	1.76959e-07	5.30303e-07	4.16667e-08	0.846532	2.50377e-06	0.00060257	HC
SunY_2021|SRR10692430_k101_146623_1	Unclassified	6.30631e-06	5.12537e-06	0.482188	3.01515e-05	8.44792e-06	0.000104043	0.000546843	0.0116203	HC
SunY_2021|SRR10692359_k101_89234_1	Siphoviridae	1.22748e-05	3.47345e-06	0.00947767	3.81439e-05	6.09375e-06	0.0204038	0.00184695	0.0238907	HC
ZhangY_2020|R0619_k81_442180	Unclassified	1.62162e-06	1.21091e-05	0.000137095	4.54545e-06	7.29167e-06	0.3413	0.000513284	0.0112037	AS
WanY_2021|SRR13327481_k141_72698	Siphoviridae	5.78829e-06	4.33628e-06	0.145581	4.34848e-05	5.63542e-06	0.000242856	0.00039775	0.00961318	HC
YunK_2020|SRR10680417_k141_34562_1	Siphoviridae	1.25676e-05	5.39086e-06	9.82904e-05	1.32576e-05	7.54167e-06	0.401868	0.000439996	0.0102538	HC
SunY_2021|SRR10692308_k101_35658	Siphoviridae	5.27027e-06	4.90413e-06	0.53887	2.80303e-05	8.36458e-06	1.53399e-06	1.24042e-05	0.00137364	HC
ZhuQ_2021|SRR11973585_k141_99572	Siphoviridae	7.63514e-06	1.06932e-06	0.000222485	2.11742e-05	1.22604e-05	0.0554748	0.000151841	0.00545099	HC
ZhangY_2020|R1113_k81_226601	Unclassified	8.22072e-06	8.03835e-07	0.00600646	5.54167e-05	2.13542e-06	0.000167271	1.48806e-05	0.00146815	HC
ZhangX_2015|SAMEA2737786_ctg_239_1	Unclassified	2.18468e-06	8.77581e-07	0.354391	8.51894e-05	2.51042e-06	0.0017056	0.00508415	0.0456502	HC
HanL_2021|K0241_k141_182543_1	Siphoviridae	7.72523e-06	6.5413e-06	0.0192202	1.31818e-05	8.98958e-06	0.0108988	0.00198394	0.0251697	HC
ZuoT_2020|SRR10682739_k141_116230_1	Unclassified	7.59009e-06	6.4823e-06	0.0186955	1.36364e-05	8.47917e-06	0.0188034	0.00314739	0.0336563	HC
ZhangX_2015|SAMEA2737751_ctg_331	Drexlerviridae	5.28604e-05	4.27729e-07	1.89758e-07	1.13636e-07	0	0.00707743	2.87783e-08	2.68611e-05	HC
LiuR_2017|ERR1190769_k81_61230	Siphoviridae	4.66216e-06	4.00442e-06	0.416897	3.15152e-05	8.40625e-06	1.35216e-06	8.67479e-06	0.00116462	HC
ChuY_2021|G11T0U0A0R2_k141_109071	Siphoviridae	8.55856e-07	7.35988e-06	0.0532177	1.25e-06	1.35104e-05	0.0122361	0.00542869	0.0478022	AS
ChuY_2021|C59_k141_79471	Unclassified	2.83784e-06	1.14971e-05	9.02873e-07	5.45455e-06	6.6875e-06	0.157407	2.38285e-06	0.000595089	AS
ZhangX_2015|SAMEA2737880_ctg_24_1	Unclassified	1.02477e-05	8.26696e-06	0.000108493	7.08333e-06	6.64583e-06	0.843196	0.000942197	0.015866	HC
LiuR_2017|ERR1190661_k81_69549	Siphoviridae	6.35135e-06	4.75664e-06	0.232528	2.23106e-05	9.48958e-06	0.00202236	0.00407347	0.0394682	HC
WangX_2020|KD-075_k141_230	Siphoviridae	3.15315e-07	8.55457e-07	0.432398	1.55303e-06	3.19062e-05	0.000812311	0.00314503	0.0336494	AS
SunY_2021|SRR10692197_k101_39223_1	Siphoviridae	6.08108e-06	8.07522e-06	0.00603094	5.68182e-06	8.95833e-06	0.0447882	0.00248956	0.0289732	AS
WangX_2020|KD-082_k141_1803	Siphoviridae	6.82432e-06	4.38791e-06	0.0101742	3.4697e-05	5.875e-06	0.00804556	0.000852176	0.0149336	HC
QiX_2019|SRR8849272_k241_189455	Siphoviridae	8.87387e-06	2.85398e-06	0.0516723	4.92424e-05	2.09375e-06	0.00692785	0.00319855	0.0340158	HC
YeohYK_2021|SRR13077902_k141_54691_1	Siphoviridae	8.17568e-06	3.69469e-06	0.0145701	3.125e-05	6.82292e-06	0.00334152	0.000532146	0.011445	HC
YeohYK_2021|SRR13077798_k141_77571	Siphoviridae	4.34685e-06	4.01917e-06	0.259234	3.59091e-05	6.625e-06	0.00128741	0.00300538	0.0327815	HC
ZuoK_2019|ERR2759402_k141_112506_1	Siphoviridae	4.81982e-06	4.80088e-06	0.819492	2.57197e-05	8.48958e-06	1.49143e-06	1.78624e-05	0.00166725	HC
QinJ_2012|SRR413768_k81_42787	Myoviridae	7.83784e-06	4.38053e-06	0.00121219	2.15152e-05	8.11458e-06	0.0126335	0.000185099	0.0061598	HC
ZhuQ_2021|SRR11992786_k141_45715	Siphoviridae	4.23423e-06	3.75369e-06	0.762207	2.79924e-05	9.125e-06	1.84638e-05	0.000171289	0.00590059	HC
YunK_2020|SRR10680721_k141_84798_1	Siphoviridae	6.3964e-06	5.97345e-06	0.00303252	1.20455e-05	1.00208e-05	0.00915662	0.000319095	0.00850964	HC
ZhangS_2021|SRR11649931_k141_32059_1	Unclassified	8.1982e-06	4.15192e-06	0.002408	1.23864e-05	9.94792e-06	0.0353984	0.000883936	0.0153192	HC
YeohYK_2021|SRR13077897_k141_84215_1	Siphoviridae	3.49099e-06	1.08997e-05	0.000229975	5.22727e-06	6.23958e-06	0.677907	0.00152258	0.0213877	AS
SunY_2021|SRR10692524_k101_451097_1	Siphoviridae	7.02703e-06	4.63864e-06	0.0215619	3.34848e-05	5.35417e-06	0.0032214	0.000734517	0.0135973	HC
ZhuJ_2018|WGC076451_k141_73647	Unclassified	3.55856e-06	1.1969e-05	0.0034998	2.65152e-06	7.0625e-06	0.174979	0.00514295	0.0460516	AS
ChenB_2020|SRR8898702_k141_89211	Siphoviridae	4.59459e-06	3.79056e-06	0.974925	3.3447e-05	7.70833e-06	2.64223e-06	3.57269e-05	0.00248327	HC
ZuoT_2020|SRR10682195_k141_12807	Unclassified	9.48198e-06	1.11357e-06	4.38325e-05	3.79167e-05	4.36458e-06	0.0400718	2.50333e-05	0.00205304	HC
QinN_2014|LD-47_k81_144151	Drexlerviridae	5.11937e-05	1.62242e-07	1.34244e-06	1.51515e-07	4.16667e-08	0.607068	1.22407e-05	0.00136962	HC
YeohYK_2021|SRR13077767_k141_258514_1	Siphoviridae	9.75225e-06	3.28171e-06	0.000110021	1.28409e-05	9.77083e-06	0.0500066	7.21305e-05	0.00349958	HC
QinJ_2012|SRR413753_k81_124796	Quimbyviridae	7.0045e-06	6.15044e-06	0.37974	8.37121e-06	5.96875e-06	0.00133386	0.00434995	0.0412499	HC
ZhangY_2020|R0129_k81_14907	Unclassified	2.92793e-06	9.30678e-06	4.78074e-06	5.15152e-06	7.8125e-06	0.608925	4.0019e-05	0.0025803	AS
HuangR_2020|ERR2843610_k141_26556	Gratiaviridae	1.12613e-07	1.68732e-05	0.00998717	1.13636e-07	4.89583e-07	0.0398593	0.00351461	0.0358902	AS
ZuoT_2020|SRR10682687_k141_7708	Myoviridae	7.79279e-06	6.22419e-06	0.0110054	1.31818e-05	5.13542e-06	0.0278121	0.00278281	0.0310979	HC
YunK_2020|SRR10680585_k141_30053	Podoviridae	1.52928e-05	6.52655e-06	0.0428104	1.25e-05	2.95833e-06	0.00152389	0.000693971	0.0132063	HC
WengY_2019|SRR6504857_k141_19182	Unclassified	3.22072e-06	1.0531e-05	0.000245764	3.78788e-06	6.85417e-06	0.117869	0.000331663	0.0087027	AS
WanY_2021|SRR13327433_k141_170222	Siphoviridae	4.05405e-06	3.96755e-06	0.217992	1.71212e-05	1.32917e-05	0.000312085	0.000720837	0.013419	HC
ZuoT_2020|SRR10681978_k141_20194	Drexlerviridae	4.72072e-05	4.71976e-07	1.06181e-06	7.57576e-08	5.20833e-08	0.342854	5.76137e-06	0.000925644	HC
YunK_2020|SRR10680520_k141_56310_1	Unclassified	0	1.0767e-06	0.0786459	0	1.88542e-05	0.00497511	0.00346123	0.0355515	AS
SunY_2021|SRR10692663_k101_91872_1	Siphoviridae	1.12613e-06	6.99853e-06	0.00127273	5.11364e-06	1.35729e-05	0.0834406	0.00107793	0.0174759	AS
YeohYK_2021|SRR13077691_k141_8081_1	Unclassified	6.75676e-06	4.52802e-06	0.0119714	1.73864e-05	7.54167e-06	0.0457171	0.00465777	0.043054	HC
ZhangY_2020|R0702_k81_95984	Unclassified	1.44144e-06	8.67994e-06	0.000420309	7.00758e-06	8.20833e-06	0.967299	0.00358093	0.0362768	AS
YunK_2020|SRR10680780_k141_71107_1	Unclassified	1.95946e-06	1.22714e-05	0.00081374	2.04545e-06	6.55208e-06	0.287588	0.00219047	0.0269187	AS
WanY_2021|SRR13327483_k141_104755	Unclassified	2.36486e-06	1.19395e-05	0.00115033	3.63636e-06	4.30208e-06	0.443114	0.0043743	0.041409	AS
SunY_2021|SRR10692889_k101_131401	Siphoviridae	4.59459e-06	3.46608e-06	0.021241	2.30682e-05	8.32292e-06	3.73403e-05	1.19347e-05	0.00135221	HC
LiS_2021a|P057_k141_69256	Siphoviridae	1.27928e-05	6.37168e-06	0.442452	1.38636e-05	2.85417e-06	0.000989695	0.00382435	0.0378096	HC
SunY_2021|SRR10692071_k101_82227	Siphoviridae	5.78829e-06	5.65634e-06	0.0179337	2.40152e-05	4.85417e-06	0.00677453	0.00121683	0.0186848	HC
ZhuQ_2021|SRR12000207_k141_81423	Unclassified	6.17117e-06	4.87463e-06	0.125035	1.58333e-05	7.04167e-06	0.00374756	0.00406061	0.039363	HC
SunY_2021|SRR10691957_k141_303240	Unclassified	2.45495e-06	1.17994e-06	0.00977666	3.07197e-05	9.34375e-06	0.0111987	0.00110796	0.0177428	HC
JinH_2021|SRR3993044_k141_81496	Unclassified	2.34459e-05	8.11209e-08	0.000366112	2.07197e-05	2.29167e-07	0.973976	0.00318748	0.0339554	HC
WangX_2020|KD-138_k141_1120_1	Unclassified	1.05856e-06	8.98968e-06	0.000612028	3.40909e-06	5.73958e-06	0.637584	0.00345297	0.0355098	AS
SunY_2021|SRR10691969_k141_47098_1	Unclassified	1.40315e-05	2.39676e-06	5.06567e-05	1.5e-05	6.67708e-06	0.00418368	3.46868e-06	0.000739018	HC
SunY_2021|SRR10692797_k101_26099	Unclassified	7.79279e-06	4.83776e-06	0.0987895	2.31818e-05	4.60417e-06	0.000500644	0.000539807	0.0115473	HC
HeQ_2017|ERR1620283_k81_19871_1	Myoviridae	3.22072e-06	1.17478e-05	0.000353945	9.84848e-07	3.85417e-06	0.128242	0.000499306	0.0110337	AS
YeohYK_2021|SRR13077858_k141_263008	Unclassified	3.22072e-06	2.55162e-06	0.0619778	3.12879e-05	8.09375e-06	0.000715144	0.000488617	0.010893	HC
HanL_2021|K0169_k141_54050	Drexlerviridae	4.40541e-05	4.20354e-07	4.76749e-06	7.19697e-07	4.16667e-08	0.325894	2.23342e-05	0.00191167	HC
WanY_2021|SRR13327467_k141_117437	Siphoviridae	4.12162e-06	4.00442e-06	0.79614	2.25379e-05	6.82292e-06	3.75109e-07	4.7854e-06	0.000864918	HC
LiR_2021|F287372_k81_103754	Unclassified	5.9009e-06	5.47935e-06	0.891873	1.76136e-05	6.80208e-06	4.03819e-05	0.00040451	0.00974892	HC
ZengQ_2021|SRR9098822_k141_74092_1	Unclassified	1.99775e-05	5.89971e-06	0.526235	1.40152e-05	1.27083e-06	0.000961079	0.00434415	0.0412347	HC
ChenB_2020|SRR8898635_k141_212169	Siphoviridae	5.33784e-06	4.12242e-06	0.42642	2.04924e-05	7.28125e-06	0.000209274	0.000921315	0.0156759	HC
HeQ_2017|ERR1620297_k81_46619_1	Siphoviridae	6.01351e-06	5.70059e-06	0.155207	1.33333e-05	6.88542e-06	0.00130771	0.00192868	0.024628	HC
ZhangX_2015|SAMEA2737791_ctg_196	Unclassified	5.29279e-06	4.02655e-06	0.47388	2.68939e-05	5.11458e-06	0.00129331	0.00514653	0.0460626	HC
ZuoT_2020|SRR10682785_k141_11334	Unclassified	7.04955e-06	2.33038e-06	0.000425464	2.68939e-05	4.38542e-06	0.0896968	0.000426417	0.0100838	HC
YuJ_2017|DRR171559_k141_216954_1	Myoviridae	4.18919e-06	6.43068e-06	6.16686e-05	4.2803e-06	1.01979e-05	0.562997	0.000391224	0.00952594	AS
YangY_2021|SRR16124329_k141_27812	Unclassified	2.79279e-06	9.70501e-06	0.000512232	2.91667e-06	6e-06	0.377802	0.00184816	0.0238907	AS
YuJ_2017|DRR171664_k141_52154	Siphoviridae	4.36937e-06	6.50442e-06	0.182596	4.54545e-06	9.67708e-06	0.00306477	0.00475014	0.0435693	AS
ZengQ_2021|SRR9098956_k141_96301_1	Unclassified	4.36937e-06	4.02655e-06	0.137643	2.375e-05	5.90625e-06	0.000376715	0.000563485	0.0118489	HC
ZhangX_2015|SAMEA2737812_ctg_745	Siphoviridae	7.81532e-06	3.9823e-06	0.0404601	2.85985e-05	2.375e-06	0.00217918	0.000911344	0.0156151	HC
ZhuJ_2018|WGC076471_k141_67188	Unclassified	5.38288e-06	4.4174e-06	0.445244	1.27273e-05	6.44792e-06	0.000275133	0.00122592	0.0187581	HC
QianY_2020|SRR10403568_k81_390002	Siphoviridae	1.11486e-05	3.20796e-06	0.00168635	1.23485e-05	8.40625e-06	0.177174	0.00272359	0.0306747	HC
YunK_2020|SRR10680437_k141_65546	Unclassified	1.83108e-05	3.67994e-06	0.00052578	2.65152e-06	1.05208e-06	0.0869556	0.000502594	0.011066	HC
WanY_2021|SRR13327478_k141_75747	Unclassified	2.7027e-06	8.82006e-06	6.54509e-06	3.56061e-06	5.89583e-06	0.311823	2.87811e-05	0.00221153	AS
ZhouC_2020|ERR2868472_k81_24759	Unclassified	2.36261e-05	1.03245e-07	3.40682e-05	2.99242e-05	1.66667e-07	0.0267092	1.3567e-05	0.00142078	HC
SunY_2021|SRR10692598_k141_216545	Myoviridae	9.45946e-07	1.05457e-06	0.959748	7.91667e-06	2.14792e-05	0.000713739	0.00567604	0.0490115	AS
YeohYK_2021|SRR13077736_k141_152954	Siphoviridae	6.44144e-06	3.72419e-06	0.00932303	1.13636e-05	7.64583e-06	0.00514593	0.000525085	0.0113726	HC
HuangR_2020|ERR2843573_k141_42047_1	Unclassified	3.01126e-05	2.62537e-06	0.00705947	4.16667e-06	6.04167e-07	0.0205023	0.00142429	0.020592	HC
ZhangY_2020|R0805_k81_46926_1	Siphoviridae	6.84685e-06	3.90118e-06	0.0145798	9.43182e-06	7.91667e-06	0.0455354	0.00552188	0.0482494	HC
ZhangY_2020|R0519_k81_15974	Siphoviridae	7.34234e-06	4.34366e-06	0.0197627	1.99242e-05	4.83333e-06	0.00922763	0.00175242	0.0232718	HC
ZhangX_2015|SAMEA2737682_ctg_773	Unclassified	5.85586e-06	3.75369e-06	0.000630286	1.68182e-05	6.14583e-06	0.0196339	0.00015221	0.00545423	HC
HuangR_2020|ERR2843607_k141_182523_1	Unclassified	1.41892e-06	1.00885e-05	0.00110521	3.37121e-06	5.36458e-06	0.488401	0.00460132	0.0428823	AS
YunK_2020|SRR10680340_k141_134360_1	Unclassified	1.28829e-05	4.52802e-06	0.000527582	1.98864e-05	3.125e-06	0.126245	0.000707123	0.0133272	HC
SunY_2021|SRR10692055_k101_117579	Unclassified	4.25676e-06	2.9351e-06	0.0510785	2.64773e-05	6.70833e-06	4.28008e-05	3.06797e-05	0.00226073	HC
JieZ_2017|ERR2017631_k81_90379	Unclassified	3.24324e-06	2.58112e-06	0.256952	3.76136e-05	4.27083e-06	0.00170749	0.00383092	0.0378096	HC
YunK_2020|SRR10680327_k141_31297_1	Unclassified	2.63514e-06	6.5708e-06	0.0777364	1.70455e-06	8.03125e-06	0.000763777	0.000637174	0.0125394	AS
JieZ_2017|ERR2017617_k81_80668_1	Myoviridae	2.65766e-06	6.85841e-06	0.00265763	1.55303e-06	8.65625e-06	0.264174	0.00580018	0.0497052	AS
SunY_2021|SRR10691957_k141_253263_1	Siphoviridae	3.69369e-06	3.5767e-06	0.893377	1.71591e-05	7.61458e-06	6.80524e-06	7.90995e-05	0.00372394	HC
YuJ_2017|DRR171710_k141_158219	Unclassified	2.68018e-06	8.26696e-06	0.000181783	4.05303e-06	5.625e-06	0.206058	0.000419238	0.00997268	AS
MaoL_2021|SRR10983074_k141_201678	Siphoviridae	5.85586e-06	3.28171e-06	0.000811725	1.33712e-05	6.36458e-06	0.00567999	6.12616e-05	0.0031963	HC
ZhongH_2019|SD320500074_k81_12278	Siphoviridae	1.01126e-05	4.14454e-06	0.0862133	7.38636e-06	3.48958e-06	6.46189e-05	7.29686e-05	0.0035228	HC
HuY_2019|SRR6066152_k141_71212	Siphoviridae	5.94595e-06	5.5531e-06	0.369391	1.35985e-05	4.70833e-06	0.000763688	0.00258777	0.0297146	HC
SunY_2021|SRR10692704_k101_415282	Myoviridae	6.14865e-06	3.63569e-06	0.211589	1.47348e-05	6.29167e-06	8.85304e-05	0.000222635	0.00688765	HC
ZhangX_2015|SAMEA2737724_ctg_190_1	Siphoviridae	3.96396e-06	3.91593e-06	0.371938	1.41667e-05	7e-06	0.00147263	0.00466102	0.043054	HC
SunY_2021|SRR10692850_k101_87051_1	Siphoviridae	4.36937e-06	4.15929e-06	0.579443	2.17803e-05	5.05208e-06	1.43206e-05	0.00010538	0.00433057	HC
WangQ_2021|SRR8845521_k81_154487_1	Siphoviridae	5.51802e-06	4.58702e-06	0.137778	1.14773e-05	6.63542e-06	0.00331676	0.00397152	0.0388452	HC
WangX_2020|KD-215_k141_7181	Siphoviridae	6.50901e-06	3.38496e-06	0.007418	1.25379e-05	6.77083e-06	0.0849271	0.00527289	0.0468938	HC
WanY_2021|SRR13327501_k141_24123_1	Myoviridae	8.06306e-06	4.60177e-06	0.0908349	7.72727e-06	5.59375e-06	0.00152075	0.0013658	0.0201135	HC
HuangR_2020|ERR2843673_k141_26413	Myoviridae	3.69595e-05	2.65487e-07	0.000838526	4.16667e-07	6.25e-08	0.160978	0.00133774	0.0197895	HC
SunY_2021|SRR10692495_k101_174806	Unclassified	2.61261e-06	2.559e-06	0.929017	2.84091e-05	5.22917e-06	6.49357e-05	0.000646442	0.0126452	HC
YuJ_2017|DRR171635_k141_38316	Myoviridae	2.09459e-06	9.31416e-06	7.28861e-05	2.68939e-06	3.97917e-06	0.309582	0.000263982	0.00766566	AS
JieZ_2017|ERR2017673_k81_244144	Unclassified	1.06306e-05	3.10472e-06	0.0759816	2.43939e-05	1.63542e-06	0.00326184	0.00230558	0.0276741	HC
HuY_2019|SRR6066168_k141_83233	Siphoviridae	4.81982e-06	3.67257e-06	0.0253591	2.18561e-05	3.8125e-06	0.00848575	0.00203226	0.0256665	HC
ZhouC_2020|ERR2868493_k81_98668_1	Siphoviridae	4.5045e-08	8.11209e-08	0.531106	1.17424e-06	2.46458e-05	0.000604096	0.00290185	0.0320627	AS
ZuoT_2020|SRR10681936_k141_5814	Quimbyviridae	2.22973e-06	4.87463e-06	0.00877363	2.87879e-06	8.15625e-06	0.0524192	0.00399406	0.0390267	AS
YeohYK_2021|SRR13077668_k141_69575	Unclassified	3.78378e-06	3.00885e-06	0.553373	1.76136e-05	6.89583e-06	0.00070186	0.00343861	0.0355098	HC
YeZ_2018|SRR6517781_k141_15249_1	Unclassified	6.21622e-06	2.07965e-06	0.0342086	2.45455e-05	4.92708e-06	0.00973827	0.00300052	0.0327467	HC
SunY_2021|SRR10691988_k101_100116	Siphoviridae	1.41892e-05	3.86431e-06	0.00271098	3.18182e-06	2.13542e-06	0.0796407	0.00203828	0.025713	HC
SunY_2021|SRR10692886_k101_301276_1	Siphoviridae	5.6982e-06	7.07965e-07	0.000235328	1.81439e-05	8.48958e-06	0.096324	0.000265089	0.00768642	HC
HanL_2021|C0153_k141_33517_1	Quimbyviridae	2.25225e-08	4.941e-07	0.500313	2.57576e-06	1.26458e-05	2.40174e-05	0.000148151	0.00537761	AS
ChenB_2020|SRR8898613_k141_286621_1	Unclassified	7.47748e-06	1.84366e-07	3.74606e-05	4.04545e-05	2.41667e-06	0.00943799	5.60566e-06	0.00090807	HC
WangX_2020|KD-024_k141_3830	Myoviridae	2.26351e-05	9.80826e-07	6.39173e-08	7.15909e-06	5.83333e-06	0.828141	9.39777e-07	0.000354242	HC
SunY_2021|SRR10692335_k101_357896	Unclassified	5.2027e-06	3.58407e-06	0.00672844	1.49242e-05	5.38542e-06	0.0405035	0.00250935	0.0291212	HC
WanY_2021|SRR13327435_k141_129141_1	Siphoviridae	6.71171e-06	3.28909e-06	0.0463652	1.5303e-05	4.8125e-06	0.00121674	0.000608303	0.012224	HC
YuJ_2017|DRR171590_k141_7641	Unclassified	3.76126e-06	6.4528e-06	0.00232913	1.51515e-06	5.48958e-06	0.0700694	0.0015864	0.0218039	AS
WanY_2021|SRR13327481_k141_144609	Siphoviridae	1.55405e-06	1.03982e-06	0.238544	5.07955e-05	1.94792e-06	0.000349421	0.000866233	0.0151194	HC
HuangR_2020|ERR2843577_k141_137460	Siphoviridae	3.55405e-05	1.62242e-07	0.00108386	6.81818e-07	1.66667e-07	0.00982547	0.000132586	0.00494071	HC
QiX_2019|SRR8849252_k241_8341_1	Siphoviridae	3.62613e-06	3.33333e-06	0.0160198	1.39773e-05	6.26042e-06	0.0137377	0.00207345	0.0259814	HC
ZuoT_2020|SRR10682061_k141_9958	Siphoviridae	1.3964e-05	3.63569e-06	0.0732782	3.18182e-06	1.48958e-06	0.0039647	0.00265652	0.0301683	HC
LiR_2021|D549909_k81_76038	Unclassified	6.98198e-06	2.45575e-06	0.000884499	8.63636e-06	6.47917e-06	0.0213363	0.000224157	0.00691923	HC
ZengQ_2021|SRR9037943_k141_9901	Drexlerviridae	3.54955e-05	2.21239e-07	4.19762e-05	3.40909e-07	6.25e-08	0.155449	8.44347e-05	0.00383776	HC
YunK_2020|SRR10680871_k141_24508_1	Unclassified	2.54505e-06	2.13127e-06	0.157238	2.49242e-05	5.89583e-06	0.000282617	0.00048977	0.010893	HC
WangX_2020|KD-131_k141_1557	Unclassified	1.46396e-06	7.9056e-06	3.076e-05	2.87879e-06	4.73958e-06	0.447242	0.000167754	0.00583005	AS
SunY_2021|SRR10692664_k101_25545	Siphoviridae	4.90991e-06	1.63717e-06	0.00270933	1.88258e-05	6.94792e-06	0.000882781	3.33493e-05	0.0023684	HC
ChenB_2020|SRR8898699_k141_34546_1	Unclassified	4.0991e-06	1.9469e-06	0.000206488	2.06061e-05	6e-06	0.00335372	1.05142e-05	0.00128806	HC
YuJ_2017|DRR171887_k141_175345_1	Myoviridae	3.10811e-06	1.84366e-06	0.0250161	2.0303e-05	6.0625e-06	0.00924889	0.00216829	0.0267022	HC
ZuoK_2019|ERR2759403_k141_185901	Drexlerviridae	3.5e-05	1.17994e-07	5.08593e-06	1.51515e-07	8.33333e-08	0.626649	4.35242e-05	0.00265769	HC
LiuR_2017|ERR1190643_k81_60477	Unclassified	4.21171e-06	3.84956e-06	0.0643722	1.10985e-05	6.38542e-06	0.000136905	0.000111389	0.0044467	HC
SunY_2021|SRR10692283_k141_186794_1	Siphoviridae	5.40541e-06	4.85251e-06	0.687725	1.20833e-05	3.30208e-06	6.40067e-05	0.000485569	0.010893	HC
ZhuJ_2018|WGC076497_k141_125487	Myoviridae	6.73423e-06	3.90118e-06	4.19434e-05	7.12121e-06	5.17708e-06	0.334029	0.000170585	0.00588669	HC
WanY_2021|SRR13327500_k141_222005_1	Siphoviridae	3.10811e-06	3.06047e-06	0.236004	2.04924e-05	5.15625e-06	3.51627e-05	0.000105387	0.00433057	HC
ZhuQ_2021|SRR12000222_k141_19302	Siphoviridae	2.9955e-06	2.35251e-06	0.156003	1.61364e-05	7.29167e-06	0.000284049	0.00048851	0.010893	HC
SunY_2021|SRR10692448_k101_22237	Unclassified	4.45946e-06	3.66519e-06	0.525664	1.1553e-05	5.4375e-06	0.00135287	0.00586605	0.049961	HC
QiX_2019|SRR8849213_k241_108810_1	Siphoviridae	4.86486e-06	2.98673e-06	0.0293412	2.16667e-05	3.52083e-06	0.00126993	0.000417235	0.0099371	HC
WangQ_2021|SRR8845527_k81_7197	Unclassified	1.26126e-06	7.87611e-06	1.03649e-06	3.2197e-06	3.875e-06	0.940235	1.44635e-05	0.00145384	AS
ChenB_2020|SRR8898601_k141_88109	Siphoviridae	5.02252e-06	3.73156e-06	0.0119731	1.71212e-05	4.375e-06	0.0031921	0.000426994	0.0100838	HC
WangX_2020|KD-110_k141_3211	Unclassified	1.59234e-05	3.0826e-06	0.0182296	6.43939e-06	1.73958e-06	0.037439	0.00565774	0.0489118	HC
YunK_2020|SRR10680602_k141_31814	Siphoviridae	3.55856e-06	1.72566e-06	0.671739	2.55682e-05	4.61458e-06	0.000990716	0.00553363	0.0482494	HC
YunK_2020|SRR10680408_k141_287123	Siphoviridae	6.57658e-06	8.84956e-08	0.0831609	3.48864e-05	8.85417e-07	0.000331602	0.000317088	0.00850616	HC
ZhuF_2020|ERR2855860_k141_157548	Siphoviridae	6.84685e-06	1.29794e-06	0.000904579	1.51136e-05	5.07292e-06	0.492566	0.00388362	0.0381759	HC
HuY_2019|SRR6066081_k141_5793_1	Unclassified	2.2973e-06	8.37758e-06	0.000100949	2.08333e-06	3.54167e-06	0.275811	0.000319884	0.00851909	AS
MaoL_2021|SRR10983069_k141_15958	Unclassified	2.7027e-06	2.23451e-06	0.0133799	1.32197e-05	7.20833e-06	0.00742944	0.00101555	0.016784	HC
WangM_2019|ERR2608628_k141_58906	Siphoviridae	9.23423e-07	4.45428e-06	0.00153519	7.42424e-06	7.46875e-06	0.133196	0.00194156	0.024728	AS
YangY_2021|SRR16124192_k141_199024	Drexlerviridae	3.38063e-05	1.54867e-07	1.16879e-06	6.06061e-07	2.08333e-08	0.607068	1.07556e-05	0.00129952	HC
WangX_2020|KD-179_k141_3959	Unclassified	4.34685e-06	3.06785e-06	0.0172191	1.80682e-05	4.35417e-06	0.00256395	0.000486871	0.010893	HC
WanY_2021|SRR13327498_k141_127937	Myoviridae	1.12613e-06	5.4351e-06	0.00134329	4.73485e-06	5.66667e-06	0.384478	0.00442535	0.0417419	AS
ZhangY_2020|R1026_k81_4121_1	Myoviridae	7.20721e-07	9.03392e-06	0.0143267	6.81818e-07	1.70833e-06	0.00768023	0.00111295	0.0177917	AS
ChenB_2020|SRR8898703_k141_81658_1	Siphoviridae	5.45045e-06	5.14749e-06	0.291141	1.27652e-05	2.375e-06	0.000594181	0.00167148	0.0225638	HC
ZhangX_2015|SAMEA2737721_ctg_1188	Siphoviridae	3.8964e-06	2.72861e-06	0.0519224	1.95076e-05	4.11458e-06	0.0028905	0.00147145	0.0209912	HC
SunY_2021|SRR10692089_k101_299402_1	Myoviridae	7.86036e-06	3.83481e-06	0.00118849	7.68939e-06	4.89583e-06	0.0934214	0.00112204	0.0178661	HC
LuW_2018|SRR5818475_k141_37189_1	Siphoviridae	9.68468e-07	1.40118e-07	0.00258394	2.51136e-05	8.07292e-06	0.0183492	0.000519488	0.0113139	HC
YeohYK_2021|SRR13077919_k141_20666	Unclassified	3.37838e-06	2.89086e-06	0.975371	1.50758e-05	6.55208e-06	1.31422e-05	0.000157214	0.00559266	HC
ChenB_2020|SRR8898623_k141_49736_1	Siphoviridae	2.63514e-06	2.04277e-06	0.516541	1.45833e-05	6.75e-06	0.000508995	0.00243031	0.0285249	HC
SunY_2021|SRR10692743_k101_369239_1	Siphoviridae	7.43243e-06	1.95428e-06	0.00162927	1.12879e-05	5.02083e-06	0.324654	0.00451967	0.0423356	HC
SunY_2021|SRR10692323_k101_4055_1	Siphoviridae	3.22072e-06	2.91298e-06	0.750396	1.56061e-05	5.30208e-06	0.000886813	0.00553333	0.0482494	HC
ZhuF_2020|ERR2855837_k141_7779_1	Siphoviridae	6.08108e-06	1.9764e-06	0.00100435	7.65152e-06	6.32292e-06	0.155188	0.00152224	0.0213877	HC
JinH_2021|SRR3992965_k141_8921	Unclassified	1.48649e-06	6.41593e-07	0.0984461	4.49242e-05	3.02083e-07	0.000853338	0.000872388	0.0151862	HC
MaoL_2021|SRR10983066_k141_32994	Microviridae	1.35135e-06	6.93953e-06	5.31999e-06	3.29545e-06	3.875e-06	0.517047	3.79696e-05	0.00250586	AS
SunY_2021|SRR10692514_k101_56060	Siphoviridae	3.76126e-06	2.66224e-06	0.0204052	1.22727e-05	6e-06	0.00395657	0.000841604	0.0147831	HC
WangX_2020|CON-011_k141_5091_1	Unclassified	5.67568e-06	7.69174e-06	0.0112457	1.81818e-06	2.32292e-06	0.0022536	0.000293551	0.00814999	AS
YunK_2020|SRR10680651_k141_17070	Myoviridae	6.41892e-06	5.01475e-06	0.0114875	1.49621e-05	5.41667e-07	0.00356194	0.000454348	0.0104404	HC
WangX_2020|CON-059_k141_1783	Unclassified	1.73423e-06	7.53687e-06	7.87607e-07	1.36364e-06	3.48958e-06	0.862268	1.03244e-05	0.00127276	AS
YuJ_2017|DRR127579_k141_30679	Unclassified	1.3964e-06	7.05015e-06	5.36787e-06	2.95455e-06	3.05208e-06	0.364261	2.76577e-05	0.00216039	AS
QiX_2019|SRR8849212_k241_98897	Unclassified	9.52703e-06	2.62537e-06	0.320947	8.44697e-06	4.48958e-06	0.00159085	0.00438073	0.0414211	HC
ZengQ_2021|SRR9098876_k141_1820	Unclassified	1.68919e-06	6.21681e-06	0.00114605	3.71212e-06	4.20833e-06	0.162636	0.00178704	0.0234766	AS
WanY_2021|SRR13327529_k141_81543	Unclassified	4.95495e-06	2.47788e-06	0.00360278	2.10985e-05	2.625e-06	0.0188848	0.000720891	0.013419	HC
ZhuJ_2018|WGC076472_k141_45022	Myoviridae	1.8018e-06	7.17552e-06	0.000225254	1.36364e-06	4.32292e-06	0.975058	0.00206975	0.0259559	AS
YuJ_2017|DRR171560_k141_10837_1	Myoviridae	1.22523e-05	2.30826e-06	0.004392	1.41667e-05	1.125e-06	6.79992e-06	5.47328e-07	0.000243822	HC
SunY_2021|SRR10692186_k101_270617	Unclassified	3.69369e-06	2.27876e-06	0.555837	2.76136e-05	2.07292e-06	0.0010846	0.00507235	0.0455651	HC
YuJ_2017|DRR171726_k141_46427_1	Myoviridae	2.18468e-06	6.37906e-06	6.01572e-05	2.12121e-06	4.42708e-06	0.47317	0.0003264	0.00860844	AS
SunY_2021|SRR10692677_k101_110635	Unclassified	4.7973e-06	2.66962e-06	0.000456706	1.34848e-05	4.61458e-06	0.122321	0.000602922	0.0121458	HC
HuangR_2020|ERR2843670_k141_229579	Siphoviridae	2.61261e-05	0	2.45275e-06	4.54545e-07	0	0.00707743	3.27553e-07	0.000178396	HC
ZhuQ_2021|SRR11992786_k141_61475	Unclassified	3.06306e-06	2.94248e-06	0.639529	2.17803e-05	2.94792e-06	3.21136e-05	0.000242204	0.00727689	HC
SunY_2021|SRR10692736_k101_344087	Unclassified	2.72523e-06	2.13864e-06	0.688054	2.02273e-05	4.6875e-06	9.78691e-07	1.02429e-05	0.00127071	HC
WangM_2019|ERR2608660_k141_101745_1	Siphoviridae	7.5e-06	1.56342e-06	0.440129	2.50758e-05	2.66667e-06	6.8471e-06	4.13237e-05	0.00258596	HC
SunY_2021|SRR10692291_k141_114686	Unclassified	5.2027e-06	2.92035e-06	0.280727	1.02652e-05	5.125e-06	0.00194239	0.00464264	0.0430173	HC
YeohYK_2021|SRR13077667_k141_233298	Unclassified	4.0991e-06	2.86136e-06	0.000272809	1.09091e-05	5.0625e-06	0.101514	0.000318323	0.00850616	HC
ChenB_2020|SRR8898459_k141_94201_1	Siphoviridae	1.91441e-06	1.71091e-06	0.068029	2.87121e-05	3.26042e-06	0.00970605	0.0054955	0.0481311	HC
ZuoK_2019|ERR2759414_k141_109389_1	Siphoviridae	3.49099e-06	3.23009e-06	0.897691	1.29924e-05	4.11458e-06	7.14845e-05	0.000683675	0.0130762	HC
SunY_2021|SRR10692880_k101_246091	Unclassified	3.87387e-06	2.07965e-06	0.00981774	2.48864e-05	2.4375e-06	0.00162731	0.000192427	0.00634516	HC
YuJ_2017|DRR171581_k141_74109	Siphoviridae	1.44144e-06	6.30531e-06	0.000368903	2.46212e-06	4.08333e-06	0.571814	0.00199636	0.0252782	AS
ChenB_2020|SRR8898603_k141_211644_1	Siphoviridae	3.33333e-06	3.0826e-06	0.830584	1.32576e-05	4.47917e-06	0.000471269	0.00346246	0.0355515	HC
HanL_2021|HK0047_k141_42186	Drexlerviridae	3.03378e-05	2.21239e-07	0.000289533	2.65152e-07	6.25e-08	0.846532	0.00228281	0.0274849	HC
GaoR_2021|SRR13836183_k101_45447	Siphoviridae	1.66667e-06	6.48968e-07	0.00248559	2.39015e-05	4.9375e-06	0.0195816	0.000532003	0.011445	HC
YeohYK_2021|SRR13077840_k141_133760_1	Siphoviridae	3.87387e-06	3.17847e-06	0.0988476	1.10606e-05	4.54167e-06	0.000538235	0.000576797	0.0119713	HC
ZhangY_2020|R1415_k81_243614	Siphoviridae	3.67117e-06	2.62537e-06	0.0756716	1.14773e-05	5.65625e-06	0.00255405	0.001846	0.0238907	HC
YeohYK_2021|SRR13077721_k141_90109	Unclassified	2.7027e-06	2.66962e-06	0.721952	1.23106e-05	5.90625e-06	7.23808e-05	0.000567461	0.011867	HC
ZuoT_2020|SRR10682563_k141_21050	Myoviridae	8.55856e-06	2.46313e-06	0.0450895	1.57955e-05	1.11458e-06	0.0054253	0.00227886	0.0274711	HC
ZuoT_2020|SRR10682756_k141_9196	Unclassified	1.54505e-05	1.09145e-06	0.00326645	1.19318e-05	1.9375e-06	0.0486605	0.00154925	0.0214606	HC
ChenB_2020|SRR8898641_k141_295366	Inoviridae	3.73874e-06	2.19027e-06	0.105428	2.21212e-05	3.21875e-06	0.000506677	0.000578912	0.0119713	HC
JieZ_2017|ERR2017629_k81_19996_1	Unclassified	3.22072e-06	2.35988e-06	0.174005	1.29545e-05	4.96875e-06	0.00205698	0.00319812	0.0340158	HC
ZhuF_2020|ERR2855829_k141_67860	Unclassified	3.58108e-06	3.53245e-06	0.199725	6.32576e-06	4.84375e-06	0.00144419	0.00263952	0.0300707	HC
ChuY_2021|G182T0_k141_89068_1	Myoviridae	1.4009e-05	3.33333e-06	0.0217646	7.84091e-06	4.27083e-07	0.0213368	0.00402847	0.0392208	HC
JieZ_2017|ERR2017713_k81_101039	Unclassified	1.64414e-06	7.0649e-06	3.83173e-06	2.08333e-06	2.8125e-06	0.919401	4.77572e-05	0.00280266	AS
LuW_2018|SRR5818525_k141_42245_1	Quimbyviridae	5.67568e-06	1.16519e-06	0.000833598	7.57576e-06	5.53125e-06	0.0834259	0.000735324	0.0135973	HC
ZhangY_2020|R0805_k81_114764_1	Siphoviridae	4.84234e-06	3.13422e-06	0.483462	8.44697e-06	4.375e-06	0.000258091	0.0012464	0.0189385	HC
YangY_2021|SRR16124240_k141_92232	Siphoviridae	4.27928e-06	2.61799e-06	0.043751	1.18939e-05	3.83333e-06	0.000381491	0.000200298	0.00647863	HC
YuJ_2017|DRR171705_k141_49504_1	Siphoviridae	4.00901e-06	2.97198e-06	0.0236383	1.81818e-05	2.67708e-06	0.00119881	0.000325071	0.00860501	HC
ZuoT_2020|SRR10681996_k141_1463	Unclassified	2.20721e-06	1.96903e-06	0.585579	1.51136e-05	5.5625e-06	0.000291802	0.00165313	0.0224397	HC
WanY_2021|SRR13327455_k141_125527_1	Siphoviridae	2.90541e-06	2.69174e-06	0.628736	1.43939e-05	4.61458e-06	3.22923e-05	0.000239675	0.00722749	HC
YunK_2020|SRR10680809_k141_133089	Unclassified	4.39189e-06	1.82153e-06	0.0033125	1.49621e-05	3.95833e-06	0.00274253	0.000114547	0.00450203	HC
ZhangY_2020|R1613_k81_375480_1	Quimbyviridae	1.30631e-06	4.98525e-06	0.00119799	2.65152e-06	4.35417e-06	0.198836	0.00222539	0.0271804	AS
WangX_2020|KD-191_k141_1358	Siphoviridae	4.7973e-06	4.04867e-06	0.0724279	6.81818e-06	3.57292e-06	0.00389125	0.00258561	0.0297146	HC
ZengQ_2021|SRR9037806_k141_220391	Unclassified	7.92793e-06	4.10767e-06	0.000425855	3.18182e-06	2.57292e-06	0.900531	0.00340014	0.0352439	HC
YeZ_2018|SRR6517786_k141_171392	Unclassified	2.07207e-06	2.559e-06	0.00649817	1.17424e-06	7.58333e-06	0.063432	0.00362482	0.0366578	AS
HuY_2019|SRR6066097_k141_6599	Siphoviridae	2.56757e-06	2.52212e-06	0.371107	1.01136e-05	5.40625e-06	0.000213712	0.000828167	0.0146506	HC
YunK_2020|SRR10680543_k141_11186_1	Unclassified	2.27477e-06	1.12832e-06	0.0127696	2.92803e-05	2.97917e-06	0.00578093	0.000776135	0.0141541	HC
ChenB_2020|SRR8898642_k141_77680	Siphoviridae	3.80631e-06	2.70649e-06	0.0209156	1.49242e-05	2.83333e-06	0.0158861	0.00299359	0.032739	HC
ZuoT_2020|SRR10682393_k141_2223	Siphoviridae	2.15766e-05	5.16224e-08	0.00192408	1.01894e-05	7.1875e-07	0.160462	0.0028043	0.0312846	HC
HanL_2021|K0063_k141_48978	Siphoviridae	1.05856e-06	6.91003e-06	0.000240373	1.7803e-06	1.79167e-06	0.361788	0.000900079	0.0155124	AS
ZhuJ_2018|WGC076270_k141_79646	Siphoviridae	3.31081e-06	2.5e-06	0.0470799	1.58712e-05	3.07292e-06	0.00185645	0.000904168	0.0155461	HC
JieZ_2017|ERR2017508_k81_227567	Drexlerviridae	2.68243e-05	3.17109e-07	3.43064e-05	3.78788e-07	4.16667e-08	0.325894	0.000138651	0.00511771	HC
MaoL_2021|SRR10983050_k141_147074_1	Siphoviridae	6.53153e-07	5.06637e-06	0.000698783	3.93939e-06	6.02083e-06	0.107991	0.000791741	0.0142689	AS
QinJ_2012|SRR341644_k81_23167_1	Siphoviridae	1.89189e-06	1.5118e-06	0.216084	9.16667e-06	7.45833e-06	0.000294637	0.000678803	0.0130443	HC
ZhangX_2015|SAMEA2737721_ctg_880_1	Siphoviridae	4.5045e-06	2.35251e-06	0.0364444	1.54545e-05	3e-06	0.00542108	0.00188271	0.0241987	HC
ZhuQ_2021|SRR11977468_k141_17815_1	Siphoviridae	6.75676e-06	2.33038e-06	0.733321	2.02273e-05	8.125e-07	0.000368213	0.00248877	0.0289732	HC
SunY_2021|SRR10692552_k101_64093_1	Siphoviridae	2.74775e-06	2.71386e-06	0.544916	1.33333e-05	3.5625e-06	0.000305533	0.00161505	0.0220603	HC
YuJ_2017|DRR171467_k141_47702_1	Myoviridae	2.68018e-06	5.65634e-06	0.0203271	4.24242e-06	4.34375e-06	0.00199809	0.000451293	0.0104068	AS
ChenB_2020|SRR8898681_k141_5379	Siphoviridae	4.32432e-06	2.16814e-06	0.00632412	1.42803e-05	3.96875e-06	0.00469957	0.000339519	0.00877957	HC
SunY_2021|SRR10692604_k141_96634_1	Siphoviridae	6.46396e-06	3.77581e-06	0.169958	7.15909e-06	2.63542e-06	0.000621766	0.00107314	0.0174127	HC
HanL_2021|HK0061_k141_95890_1	Microviridae	1.37387e-06	6.08407e-06	3.26013e-07	1.93182e-06	2.95833e-06	0.318762	1.77492e-06	0.000524199	AS
SunY_2021|SRR10692650_k101_573288	Siphoviridae	4.72973e-06	1.95428e-06	0.00177283	7.84091e-06	5.29167e-06	0.13438	0.00222563	0.0271804	HC
HuangR_2020|ERR2843595_k141_95146	Siphoviridae	8.10811e-07	8.72419e-06	0.00342142	4.92424e-07	7.8125e-07	0.0394341	0.00133717	0.0197895	AS
ZhuF_2020|ERR2855888_k141_16526	Unclassified	3.4009e-06	1.16519e-06	0.0221229	3.11742e-05	2.05208e-06	6.42356e-05	2.05546e-05	0.00180669	HC
ZhuF_2020|ERR2855933_k141_12863	Unclassified	8.42342e-06	5.33923e-06	0.313386	5.94697e-06	2.08333e-08	0.000190365	0.000639943	0.0125687	HC
WangX_2020|KD-197_k141_1518_1	Myoviridae	8.78378e-07	5.99558e-06	0.00141205	2.27273e-06	3.16667e-06	0.347828	0.00423311	0.0404747	AS
SunY_2021|SRR10692149_k101_147454	Siphoviridae	7.40991e-06	2.72861e-06	0.406074	7.72727e-06	2.97917e-06	2.21122e-06	1.33998e-05	0.00142078	HC
LiS_2021a|P051_k141_90615	Drexlerviridae	2.67117e-05	8.84956e-08	0.000146998	6.43939e-07	2.08333e-08	0.607068	0.000921308	0.0156759	HC
JinH_2021|SRR3993063_k141_204022	Siphoviridae	3.6036e-07	2.94985e-08	0.719175	4.64394e-05	0	0.000894554	0.00537115	0.0475089	HC
YuJ_2017|DRR171897_k141_77666_1	Myoviridae	3.44595e-06	2.559e-06	0.0289683	1.73106e-05	1.35417e-06	0.000468253	0.000165596	0.00579615	HC
ZhuJ_2018|WGC076508_k141_103936	Siphoviridae	3.49099e-06	2.20501e-06	0.0889858	1.48864e-05	3.125e-06	0.000438038	0.000434714	0.0102291	HC
ZuoT_2020|SRR10682430_k141_38933	Drexlerviridae	2.60135e-05	2.87611e-07	0.000136055	1.89394e-07	2.08333e-08	0.325894	0.000488783	0.010893	HC
LiR_2021|F286546_k81_64718_1	Unclassified	1.28378e-06	1.62242e-07	0.0502954	4.08712e-05	1.36458e-06	0.00654616	0.00296934	0.0325333	HC
XiaoL_2021|SRR14117082_k141_17008	Siphoviridae	1.04279e-05	2.42625e-06	0.862421	6.43939e-06	2.9375e-06	0.000682235	0.00496478	0.0449813	HC
ZhangX_2015|SAMEA2737703_ctg_478	Siphoviridae	3.4009e-06	3.21534e-06	0.0871353	1.29167e-05	2.5625e-06	0.00300359	0.00242044	0.0284772	HC
ChenB_2020|SRR8898633_k141_168877_1	Siphoviridae	2.34234e-06	2.30826e-06	0.28143	1.5947e-05	3.58333e-06	0.00038295	0.00109234	0.0176367	HC
QiX_2019|SRR8849251_k241_302505_1	Unclassified	1.8018e-07	2.37463e-06	0.0294624	2.23485e-06	7.625e-06	0.01257	0.00329646	0.0346269	AS
SunY_2021|SRR10691991_k101_54868_1	Siphoviridae	2.86036e-06	1.91003e-06	0.690919	1.34091e-05	4.48958e-06	4.32985e-05	0.000341552	0.00880889	HC
ChenB_2020|SRR8898531_k141_46024	Siphoviridae	1.64414e-06	1.5413e-06	0.637427	1.32576e-05	5.46875e-06	1.73786e-05	0.000137479	0.0050844	HC
ZuoT_2020|SRR10682495_k141_19383	Myoviridae	1.61937e-05	3.83481e-07	0.0221535	6.21212e-06	2.23958e-06	0.026504	0.00495574	0.0449414	HC
ChenB_2020|SRR8898641_k141_64541_1	Unclassified	3.82883e-06	2.49263e-06	0.0181461	9.31818e-06	3.42708e-06	0.0359843	0.00544186	0.0478327	HC
WanY_2021|SRR13327445_k141_24107_1	Unclassified	1.35135e-07	1.9764e-06	0.000681755	8.71212e-07	1.13125e-05	0.0317602	0.000254211	0.00749412	AS
YuJ_2017|DRR171462_k141_90233_1	Myoviridae	1.64414e-06	5.61947e-06	0.000410756	1.89394e-06	2.64583e-06	0.487846	0.00190672	0.0244272	AS
SunY_2021|SRR10692603_k141_158360	Siphoviridae	1.57658e-07	6.0767e-06	0.000885157	1.13636e-07	1.48958e-06	0.0381358	0.000381322	0.00940162	AS
YangY_2021|SRR16124321_k141_81701_1	Siphoviridae	1.1036e-06	6.12832e-06	1.5032e-05	1.70455e-06	2.54167e-06	0.605291	0.000114711	0.00450203	AS
SunY_2021|SRR10692170_k101_277600	Unclassified	3.06306e-06	2.16814e-06	0.957415	1.375e-05	3.55208e-06	3.68332e-05	0.000396821	0.00960257	HC
WanY_2021|SRR13327524_k141_104627	Myoviridae	1.41892e-06	6.09145e-06	0.000279846	9.09091e-07	2.41667e-06	0.450239	0.00125736	0.0190249	AS
YuJ_2017|DRR171864_k141_144051_1	Siphoviridae	2.07207e-06	1.76254e-06	0.560575	1.29924e-05	4.40625e-06	0.000224518	0.00125612	0.0190249	HC
ChenB_2020|SRR8898583_k141_240625	Unclassified	2.86036e-06	1.10619e-06	0.014508	1.86364e-05	3.16667e-06	0.00589246	0.000886262	0.0153459	HC
YunK_2020|SRR10680711_k141_19909_1	Siphoviridae	2.52252e-06	2.0354e-06	0.442019	1.14773e-05	4.3125e-06	0.000658443	0.00266074	0.0301812	HC
LuW_2018|SRR5818482_k141_95358_1	Siphoviridae	1.8018e-06	2.07227e-06	0.000857457	3.40909e-07	6.90625e-06	0.0635923	0.000589815	0.0120176	AS
WanY_2021|SRR13327436_k141_117277_1	Siphoviridae	1.75676e-06	1.49705e-06	0.040815	6.9697e-06	6.4375e-06	0.00869154	0.00317288	0.0338285	HC
XiaoL_2021|SRR14117185_k141_64192	Siphoviridae	5.13514e-06	3.11947e-06	0.63481	8.48485e-06	1.92708e-06	0.000175981	0.00112827	0.0179071	HC
YangY_2021|SRR16124260_k141_6645	Myoviridae	4.95495e-07	4.42478e-06	0.000251637	2.19697e-06	4.48958e-06	0.622486	0.00152906	0.0213886	AS
ZhangY_2020|R0108_k81_35373_1	Quimbyviridae	1.35135e-06	3.06785e-06	0.00450365	1.81818e-06	6.15625e-06	0.151002	0.00563994	0.0488289	AS
LiuP_2021|SRR13336846_k141_118128	Siphoviridae	2.31982e-06	1.12094e-06	0.00842001	1.56439e-05	4.36458e-06	0.00544675	0.000504014	0.011066	HC
ZhouC_2020|ERR2868431_k81_213475_1	Myoviridae	1.84685e-06	3.46608e-07	0.000637656	2.18182e-05	4.36458e-06	0.53711	0.00307532	0.0331752	HC
SunY_2021|SRR10692544_k101_169733	Myoviridae	1.1036e-06	2.12389e-06	0.122447	6.40152e-06	6.95833e-06	0.004172	0.0043828	0.0414211	AS
JinH_2021|SRR3992960_k141_56441	Siphoviridae	3.22072e-06	2.27876e-06	0.0531232	1.25379e-05	2.98958e-06	0.00948448	0.00432967	0.0411371	HC
YeohYK_2021|SRR13077893_k141_63825_1	Siphoviridae	4.23423e-06	2.72861e-06	0.105339	1.27652e-05	1.94792e-06	0.00619883	0.00544192	0.0478327	HC
ChenB_2020|SRR8898651_k141_61747	Siphoviridae	2.81532e-06	2.77286e-06	0.0323392	1.11742e-05	2.83333e-06	0.0203751	0.0054854	0.0481071	HC
WanY_2021|SRR13327450_k141_1093_1	Unclassified	3.82883e-06	2.49263e-06	0.385588	1.91288e-05	9.6875e-07	0.000916516	0.00316217	0.0337407	HC
ChenB_2020|SRR8898714_k141_139480	Unclassified	2.59009e-06	1.91003e-06	0.0987387	1.5947e-05	2.85417e-06	0.000136322	0.000164428	0.00577534	HC
WangX_2020|KD-073_k141_2302	Unclassified	1.48649e-06	5e-06	5.54301e-05	1.7803e-06	3.07292e-06	0.712495	0.000439935	0.0102538	AS
HanL_2021|C0050_k141_59595_1	Siphoviridae	4.32432e-06	1.96165e-06	0.00395191	1.14773e-05	3e-06	0.000535879	2.97864e-05	0.00221153	HC
HanL_2021|K0125_k141_5876	Unclassified	1.48649e-06	6.05457e-06	0.000437364	5.30303e-07	1.98958e-06	0.381116	0.00161676	0.0220683	AS
WengY_2019|SRR6504903_k141_9135	Drexlerviridae	2.26126e-05	3.09735e-07	3.1803e-05	4.16667e-07	2.08333e-08	0.607068	0.000228881	0.00697263	HC
WangM_2019|ERR2608621_k141_44897_1	Unclassified	2.61261e-06	3.9823e-06	0.144771	1.32576e-06	3.76042e-06	0.00486692	0.00581842	0.049737	AS
SunY_2021|SRR10692035_k101_97962	Siphoviridae	3.08559e-06	1.78466e-06	0.0520078	1.10985e-05	3.84375e-06	0.00667507	0.00311251	0.0333835	HC
HanL_2021|HC0003_k141_23923	Siphoviridae	3.24324e-06	2.5295e-06	0.0542069	1.33333e-05	2.54167e-06	0.000625644	0.000382949	0.00941805	HC
ZhangY_2020|R1309_k81_331775	Siphoviridae	4.5045e-06	1.72566e-06	0.00584698	7.68939e-06	3.60417e-06	0.118871	0.00574903	0.0494023	HC
ZengQ_2021|SRR9098964_k141_32615	Unclassified	9.90991e-07	5.78909e-06	0.00249246	1.89394e-07	1.48958e-06	0.270907	0.00560469	0.0486526	AS
SunY_2021|SRR10692052_k101_23912	Siphoviridae	2.04955e-06	2.02065e-06	0.186217	6.09848e-06	4.70833e-06	0.00280334	0.00446741	0.0419577	HC
ZhangY_2020|R0214_k81_55664_1	Myoviridae	5.60811e-06	2.78761e-06	0.0926549	4.50758e-06	2.36458e-06	0.000780772	0.000762061	0.0139861	HC
ZhouC_2020|ERR2868454_k81_36077	Unclassified	2.7027e-07	1.0767e-06	0.0185363	3.37121e-06	7.71875e-06	0.017494	0.00292946	0.0322586	AS
MaoL_2021|SRR10983052_k141_209614_1	Siphoviridae	1.53153e-06	1.14307e-06	0.0316557	9.96212e-06	5.53125e-06	0.00324617	0.00104641	0.0171351	HC
ZengQ_2021|SRR9129041_k141_105297	Unclassified	4.95495e-07	3.24484e-07	0.886026	1.63258e-05	5.70833e-06	8.76811e-08	1.34948e-06	0.000426632	HC
YuJ_2017|DRR171703_k141_166858_1	Siphoviridae	2.34234e-06	1.82153e-06	0.0186832	1.40152e-05	2.69792e-06	0.00760792	0.00140131	0.0204456	HC
ChuY_2021|G121T0U0A0R2_k141_14365_1	Unclassified	1.14865e-06	5.78909e-06	0.00104487	1.47727e-06	1.88542e-06	0.373159	0.00345049	0.0355098	AS
HuangR_2020|ERR2843608_k141_164630_1	Siphoviridae	4.45946e-06	1.85103e-06	1	1.18182e-05	2.47917e-06	4.66665e-06	6.19501e-05	0.00321239	HC
ChenB_2020|SRR8898629_k141_183322	Siphoviridae	1.55405e-06	1.43805e-06	0.0750564	2.34848e-05	1.34375e-06	1.08111e-05	1.21915e-05	0.00136962	HC
SunY_2021|SRR10692841_k101_261309	Unclassified	8.10811e-07	4.941e-07	0.0314042	1.35606e-05	6.04167e-06	0.0174341	0.00465935	0.043054	HC
WenC_2017|SRR5279245_k141_48162	Siphoviridae	9.45946e-07	4.23304e-06	0.000300253	1.02273e-06	3.5625e-06	0.989298	0.00270949	0.0306102	AS
SunY_2021|SRR10692083_k101_400500	Siphoviridae	4.75225e-06	2.17552e-06	0.00673279	6.66667e-06	2.73958e-06	0.006639	0.000492385	0.0109129	HC
ZhangY_2020|R0901_k81_125687	Myoviridae	8.1982e-06	1.49705e-06	0.204423	1.14394e-05	9.0625e-07	0.0020514	0.00368058	0.0369965	HC
ChuY_2021|C01_k141_113016	Unclassified	1.89189e-06	9.43953e-07	0.0288217	2.78409e-05	1.0625e-06	0.0163332	0.00407724	0.0394852	HC
SunY_2021|SRR10692305_k101_51789_1	Siphoviridae	2.45495e-06	2.44838e-06	0.833364	7.84091e-06	3.67708e-06	0.000239399	0.00189924	0.0243486	HC
HuangR_2020|ERR2843561_k141_110909	Myoviridae	5.74324e-06	2.9351e-06	0.00644282	4.39394e-06	2.09375e-06	0.107257	0.00571993	0.0492602	HC
YunK_2020|SRR10680583_k141_166563	Siphoviridae	3.51351e-06	1.73304e-06	0.446713	1.47727e-05	2.08333e-06	0.000204477	0.000940912	0.015858	HC
ZhangX_2015|SAMEA2737768_ctg_505	Drexlerviridae	2.01351e-05	6.56342e-07	5.65683e-06	1.51515e-07	1.04167e-08	0.325894	2.61852e-05	0.00212089	HC
WangX_2020|CON-067_k141_7375	Unclassified	3.55856e-06	1.60029e-06	0.00704508	6.28788e-06	3.8125e-06	0.0199522	0.00138735	0.0202937	HC
YunK_2020|SRR10680837_k141_32071_1	Myoviridae	8.42342e-06	2.75811e-06	0.00183854	2.76515e-06	1.10417e-06	0.376274	0.00572546	0.0492655	HC
SunY_2021|SRR10692126_k101_243023	Unclassified	1.26126e-06	1.14307e-06	0.463064	1.41288e-05	3.89583e-06	0.000653763	0.00275568	0.0309005	HC
ZengQ_2021|SRR9075382_k141_109367_1	Siphoviridae	3.22072e-06	1.65929e-06	0.0077369	1.375e-05	2.47917e-06	0.0193937	0.00147115	0.0209912	HC
SunY_2021|SRR10692175_k101_121135	Siphoviridae	1.3964e-06	1.38643e-06	0.406763	1.25379e-05	3.875e-06	9.49381e-05	0.000431039	0.0101548	HC
LiR_2021|F286576_k81_159706	Siphoviridae	4.00901e-06	1.34218e-06	0.0818829	4.73485e-06	4.72917e-06	0.00224693	0.00176638	0.0233887	HC
WanY_2021|SRR13327523_k141_20929_1	Myoviridae	3.37838e-07	1.98378e-06	0.000276662	1.85606e-06	8.15625e-06	0.417693	0.00116319	0.0182248	AS
ZhouC_2020|ERR2868481_k81_82671	Unclassified	1.35135e-07	3.00147e-06	0.00171992	6.06061e-07	4.23958e-06	0.319472	0.00467408	0.0431137	AS
ZuoT_2020|SRR10681988_k141_4838	Siphoviridae	9.45946e-07	4.55752e-06	0.000277649	9.84848e-07	3.69792e-06	0.960836	0.00246209	0.0288031	AS
YunK_2020|SRR10680702_k141_65970_1	Myoviridae	1.68919e-05	7.9646e-07	0.00627124	1.09848e-06	4.0625e-07	0.0899172	0.00478217	0.0437402	HC
YunK_2020|SRR10680749_k141_26510	Myoviridae	1.32883e-06	3.99705e-06	4.32687e-05	2.65152e-06	2.89583e-06	0.110021	6.31006e-05	0.00322282	AS
HuangR_2020|ERR2843615_k141_9064	Unclassified	1.14865e-06	5.61209e-06	0.000995446	9.84848e-07	1.53125e-06	0.53721	0.0045635	0.0425949	AS
YuJ_2017|DRR171580_k141_88340_1	Unclassified	2.61261e-06	1.02507e-06	0.00191423	1.44318e-05	2.95833e-06	0.00343954	8.51378e-05	0.00385401	HC
HeQ_2017|ERR1620303_k81_43449_1	Unclassified	9.68468e-07	3.25221e-06	0.000319522	3.33333e-06	3.58333e-06	0.882691	0.00258728	0.0297146	AS
SunY_2021|SRR10692279_k141_103456	Siphoviridae	1.98198e-06	1.62242e-06	0.247787	7.91667e-06	4.27083e-06	0.000147997	0.000411217	0.0098416	HC
ZhuQ_2021|SRR12000194_k141_4206	Unclassified	1.01577e-05	2.31563e-06	0.0144823	2.53788e-06	9.375e-07	0.028475	0.00362631	0.0366578	HC
ZhuF_2020|ERR2855823_k141_170208	Unclassified	5.42793e-06	2.0059e-06	0.0729613	8.40909e-06	1.8125e-06	0.0066291	0.00417604	0.0400914	HC
YuJ_2017|DRR171632_k141_3143	Siphoviridae	6.48649e-06	1.9469e-06	0.620935	7.27273e-06	2.14583e-06	0.000154636	0.000984287	0.0164196	HC
ChuY_2021|G32T0U0A0R2_k141_100245	Siphoviridae	2.16216e-06	8.33333e-07	0.0386942	9.58333e-06	4.34375e-06	0.0065249	0.00234403	0.0279836	HC
YuJ_2017|DRR171580_k141_63998	Unclassified	1.5991e-06	1.43805e-06	0.400598	1.34848e-05	2.29167e-06	7.77751e-05	0.000354452	0.00900404	HC
YuJ_2017|DRR171658_k141_30784_1	Siphoviridae	3.1982e-06	2.67699e-06	0.323209	6.74242e-06	2.73958e-06	3.46598e-05	0.000138902	0.00511771	HC
WanY_2021|SRR13327506_k141_60982_1	Siphoviridae	5.85586e-07	4.18142e-06	0.000350889	2.04545e-06	2.80208e-06	0.712473	0.0023235	0.027838	AS
SunY_2021|SRR10692831_k101_264576	Unclassified	3.82883e-07	2.50737e-06	0.0024938	2.84091e-06	4.47917e-06	0.00761592	0.00022547	0.00692672	AS
LiuR_2017|ERR1190763_k81_60855	Siphoviridae	2.04955e-06	1.65929e-06	0.852858	1.22348e-05	2.54167e-06	0.000325649	0.00255204	0.0295118	HC
LiuP_2021|SRR13336838_k141_16802_1	Myoviridae	1.1036e-05	1.5413e-06	0.00466351	3.25758e-06	6.25e-08	0.000675859	4.30783e-05	0.00263868	HC
LiuA_2021|SRR14263174_k141_61699	Siphoviridae	3.80631e-06	2.31563e-06	0.209578	7.91667e-06	1.875e-06	0.00135541	0.00260383	0.0298406	HC
HuY_2019|SRR6066153_k141_141599	Unclassified	3.10811e-06	1.33481e-06	0.00736791	9.96212e-06	2.54167e-06	0.0213557	0.00153524	0.0214007	HC
MaoL_2021|SRR10983076_k141_22465_1	Siphoviridae	5.63063e-07	4.12242e-06	1.98162e-05	1.21212e-06	3.08333e-06	0.819112	0.000195243	0.00640204	AS
ZhangX_2015|SAMEA2737671_ctg_126	Unclassified	4.05405e-06	1.54867e-06	0.0685436	5.15152e-06	3.59375e-06	0.000989566	0.000718881	0.013419	HC
ZuoK_2019|ERR3021309_k141_92308	Siphoviridae	2.95045e-06	5.53097e-07	0.0377014	1.89394e-05	2.51042e-06	0.0100559	0.0033657	0.0351508	HC
ZhangY_2020|R1110_k81_190367_1	Siphoviridae	1.93694e-06	1.32006e-06	0.0182871	1.49242e-05	2.22917e-06	0.00130211	0.000277296	0.00788865	HC
QiX_2019|SRR8849277_k241_211615_1	Siphoviridae	3.80631e-06	2.92773e-06	0.0264246	7.34848e-06	1.69792e-06	0.0104255	0.00253368	0.0293341	HC
ZhuJ_2018|WGC076497_k141_75767	Siphoviridae	4.25676e-06	1.43068e-06	0.658545	7.27273e-06	2.89583e-06	7.87086e-05	0.000563296	0.0118489	HC
WangX_2020|CON-021_k141_6697_1	Unclassified	8.42342e-06	1.9174e-06	0.000654938	1.85606e-06	1.76042e-06	0.425008	0.00255713	0.0295358	HC
ZhangY_2020|R0206_k81_169419_1	Myoviridae	3.82883e-07	3.43658e-06	0.000722731	1.36364e-06	3.94792e-06	0.886158	0.00534992	0.0473854	AS
QiX_2019|SRR8849290_k241_189118	Siphoviridae	3.15315e-07	4.81563e-06	0.00137421	4.16667e-07	9.16667e-07	0.263291	0.00322898	0.034193	AS
ChenB_2020|SRR8898465_k141_23527	Siphoviridae	1.48649e-06	1.33481e-06	0.467887	1.00758e-05	2.98958e-06	1.37407e-05	8.32867e-05	0.00381862	HC
YangY_2021|SRR16124286_k141_105306_1	Microviridae	5.85586e-07	3.84956e-06	0.000784493	2.5e-06	3.17708e-06	0.823824	0.00539277	0.0476572	AS
LiR_2021|F288248_k81_222935	Siphoviridae	2.72523e-06	1.62979e-06	0.307693	1.08712e-05	2.67708e-06	0.000331378	0.00103909	0.0170437	HC
ChenB_2020|SRR8898642_k141_59569	Siphoviridae	1.53153e-06	5.75221e-07	0.0358472	1.04167e-05	4.38542e-06	0.00456092	0.00158897	0.0218105	HC
ZhangY_2020|R1019_k81_243523_1	Unclassified	2.25225e-07	3.79794e-06	0.000223743	9.84848e-07	3.70833e-06	0.441157	0.0010091	0.0167075	AS
ZengQ_2021|SRR9098856_k141_92911	Inoviridae	3.85135e-06	1.37906e-06	7.70407e-05	7.00758e-06	3.75e-06	0.315064	0.000282199	0.00799266	HC
QiX_2019|SRR8849257_k241_239917	Siphoviridae	1.95946e-06	1.26106e-06	0.675355	1.02652e-05	2.90625e-06	0.000204714	0.00136684	0.0201138	HC
ChuY_2021|C67_k141_12963	Myoviridae	4.27928e-07	2.39676e-06	0.00116338	1.21212e-06	5.67708e-06	0.598641	0.0057593	0.0494689	AS
SunY_2021|SRR10692602_k141_263897_1	Siphoviridae	2.09459e-06	1.76991e-06	0.230675	1.18939e-05	1.71875e-06	1.76124e-06	6.38513e-06	0.000985471	HC
ZhuJ_2018|WGC076528_k141_269929_1	Unclassified	1.46396e-06	1.34956e-06	0.0369811	5.34091e-06	4.89583e-06	0.0164937	0.00512492	0.0459952	HC
ZhongH_2019|SD320500204_k81_85132_1	Siphoviridae	4.75225e-06	2.10914e-06	0.374718	9.35606e-06	5.72917e-07	8.26886e-06	4.24016e-05	0.00260537	HC
SunY_2021|SRR10692321_k101_123593	Siphoviridae	1.82432e-06	1.28319e-06	0.0389031	1.05303e-05	3.21875e-06	0.00773558	0.00274113	0.0307902	HC
ZhangX_2015|SAMEA2737778_ctg_565	Siphoviridae	2.5e-06	1.59292e-06	0.385265	1.50758e-05	1.04167e-06	0.000992933	0.00339264	0.0352382	HC
ZengQ_2021|SRR9075408_k141_267664	Unclassified	6.44144e-06	1.75516e-06	0.0044346	7.91667e-06	8.4375e-07	0.00429092	0.00022586	0.00692672	HC
HanL_2021|HK0097_k141_57901	Myoviridae	8.67117e-06	2.56637e-06	0.00135997	2.27273e-06	5.72917e-07	0.487774	0.00551795	0.0482494	HC
SunY_2021|SRR10692125_k101_40089	Unclassified	3.53604e-06	1.57817e-06	0.13072	7.87879e-06	2.6875e-06	0.00248432	0.00293328	0.0322763	HC
JieZ_2017|ERR2017672_k81_11688	Siphoviridae	2.25225e-06	1.47493e-06	0.0170177	9.58333e-06	2.66667e-06	0.0129482	0.00207575	0.0259814	HC
HuangR_2020|ERR2843663_k141_22653	Unclassified	7.43243e-07	3.22271e-06	0.00014147	1.66667e-06	3.01042e-06	0.413459	0.000628593	0.0124455	AS
ZhongH_2019|SD320500298_k81_170729	Myoviridae	8.78378e-07	3.79056e-06	3.11454e-05	1.40152e-06	2.65625e-06	0.541737	0.000202299	0.00651112	AS
SunY_2021|SRR10692284_k141_145216	Siphoviridae	2.54505e-06	1.71091e-06	0.0459285	1.0303e-05	2.19792e-06	0.00374139	0.00166148	0.0225063	HC
ChenB_2020|SRR8898568_k141_71533_1	Unclassified	1.37387e-06	1.03245e-06	0.561274	7.99242e-06	3.76042e-06	0.000293039	0.00159751	0.0218817	HC
WanY_2021|SRR13327500_k141_198392_1	Siphoviridae	2.43243e-06	1.98378e-06	0.0353694	5.60606e-06	2.80208e-06	0.00034265	0.000149319	0.00539999	HC
ZhuF_2020|ERR2855872_k141_90995	Siphoviridae	2.04955e-06	1.18732e-06	0.885874	6.74242e-06	4.02083e-06	7.83189e-05	0.000733764	0.0135973	HC
SunY_2021|SRR10692314_k101_463448	Unclassified	3.76126e-06	9.66077e-07	2.11452e-05	5.34091e-06	3.29167e-06	0.379147	0.00010209	0.00428326	HC
YuJ_2017|DRR171579_k141_24320_1	Myoviridae	1.10586e-05	8.40708e-07	0.0523439	2.68939e-06	6.25e-07	0.0062697	0.00296083	0.0324796	HC
ZuoT_2020|SRR10682531_k141_3630	Siphoviridae	3.6036e-07	4.73451e-06	0.00306548	1.13636e-07	9.6875e-07	0.196416	0.00506679	0.0455651	AS
ZuoT_2020|SRR10681988_k141_3076	Unclassified	1.26126e-06	4.26254e-06	0.00106373	4.92424e-07	1.79167e-06	0.331905	0.00315947	0.0337303	AS
ZhuF_2020|ERR2855920_k141_105623	Siphoviridae	2.40991e-06	1.24631e-06	0.0507397	1.06061e-05	2.32292e-06	0.00193843	0.00100587	0.0166936	HC
YuJ_2017|DRR171570_k141_21144	Siphoviridae	2.02703e-06	1.52655e-06	0.369386	1.50379e-05	1.47917e-06	0.000499842	0.00177196	0.0233887	HC
LuW_2018|SRR5818487_k141_67592_1	Myoviridae	1.02027e-05	1.63717e-06	0.0277906	3.29545e-06	1.5625e-07	0.00133848	0.000416581	0.0099371	HC
SunY_2021|SRR10692127_k101_68404_1	Myoviridae	1.44144e-06	1.99115e-06	0.0241174	3.29545e-06	4.42708e-06	0.0198869	0.00414512	0.039906	AS
LiR_2021|F287895_k81_70418_1	Siphoviridae	6.08108e-07	7.89086e-07	0.0394785	0	6.73958e-06	0.00994848	0.00347284	0.0355908	AS
YuJ_2017|DRR171618_k141_58378	Siphoviridae	7.65766e-07	3.79794e-06	2.27843e-05	1.36364e-06	2.41667e-06	0.446896	0.000127226	0.00481419	AS
YunK_2020|SRR10680557_k141_89339	Siphoviridae	2.7027e-06	1.91003e-06	0.0548926	1.03409e-05	1.39583e-06	0.000701608	0.00042998	0.010142	HC
ZhangX_2015|SAMEA2737736_ctg_482	Unclassified	2.92793e-07	4.08555e-06	8.57572e-05	1.43939e-06	1.5625e-06	0.750399	0.000685424	0.0130818	AS
SunY_2021|SRR10692403_k101_442663_1	Siphoviridae	1.68919e-06	6.26844e-07	0.000151767	6.7803e-06	4.57292e-06	0.870905	0.00131268	0.0195521	HC
QiX_2019|SRR8849270_k241_29005_1	Unclassified	8.55856e-07	3.93805e-06	1.42937e-05	1.59091e-06	1.90625e-06	0.404276	7.54764e-05	0.00359955	AS
HuangR_2020|ERR2843668_k141_194198_1	Siphoviridae	8.8964e-06	5.0885e-07	0.0201749	3.18182e-06	4.375e-07	0.00775596	0.00152761	0.0213877	HC
SunY_2021|SRR10692423_k101_81159	Unclassified	1.37387e-06	8.77581e-07	0.0206318	1.04167e-05	3.25e-06	0.00108404	0.000261857	0.00762652	HC
ZhangY_2020|R0409_k81_239258	Myoviridae	7.43243e-07	3.25221e-06	0.00118497	1.32576e-06	2.38542e-06	0.59251	0.00580041	0.0497052	AS
HuangR_2020|ERR2843678_k141_28600	Unclassified	2.92793e-07	1.90265e-06	0.311931	2.57576e-06	4.66667e-06	0.00100296	0.00283752	0.0315654	AS
YunK_2020|SRR10680635_k141_25840_1	Siphoviridae	8.33333e-07	3.86431e-06	0.000214953	9.09091e-07	1.91667e-06	0.602698	0.00128922	0.0193196	AS
ZuoT_2020|SRR10682588_k141_13959	Siphoviridae	4.52703e-06	9.51327e-07	0.00942105	4.09091e-06	3.25e-06	0.0136712	0.00128247	0.0192525	HC
JinH_2021|SRR3993031_k141_178633	Siphoviridae	1.8018e-07	1.03245e-07	0.0945363	2.97348e-05	4.16667e-08	0.000950338	0.000926936	0.0157443	HC
WangX_2020|CON-031_k141_4106_1	Siphoviridae	1.5991e-06	1.51917e-06	0.147207	9.16667e-06	2.44792e-06	0.00332874	0.00422444	0.0404116	HC
SunY_2021|SRR10692000_k101_65224_1	Siphoviridae	1.14865e-06	8.40708e-07	0.0288184	1.10227e-05	3.36458e-06	0.003076	0.000915785	0.0156362	HC
SunY_2021|SRR10692725_k101_111177	Siphoviridae	2.79279e-06	8.9233e-07	0.14691	1.07576e-05	2.80208e-06	0.00258282	0.00336823	0.0351508	HC
JinH_2021|SRR3992965_k141_195522_1	Unclassified	5.54054e-06	1.56342e-06	0.00107642	2.15909e-06	2e-06	0.547845	0.00497474	0.0450107	HC
SunY_2021|SRR10692127_k101_197554	Siphoviridae	2.36486e-06	2.08702e-06	0.103829	8.59848e-06	1.78125e-06	0.00393486	0.00359645	0.0363934	HC
ChenB_2020|SRR8898685_k141_97831	Unclassified	9.45946e-07	8.40708e-07	0.850019	6.93182e-06	4.1875e-06	0.00038759	0.00297108	0.0325342	HC
LiuP_2021|SRR13336918_k141_10834_1	Unclassified	6.08108e-07	3.67257e-06	0.000188421	1.74242e-06	2.01042e-06	0.771564	0.00142997	0.020655	AS
SunY_2021|SRR10691976_k141_169201	Unclassified	5.54054e-06	1.23156e-06	0.0367831	3.59848e-06	2.35417e-06	0.00479794	0.0017017	0.0228319	HC
ChenB_2020|SRR8898650_k141_182682	Myoviridae	5.18018e-07	7.07965e-07	0.559248	2.91667e-06	7.1875e-06	0.000927028	0.00444026	0.0418132	AS
YangY_2021|SRR16124275_k141_79409	Unclassified	3.82883e-07	3.56932e-06	8.72068e-06	1.55303e-06	1.98958e-06	0.461721	5.40465e-05	0.00300956	AS
JinH_2021|SRR3993055_k141_240233_1	Myoviridae	9.5045e-06	3.53982e-07	0.000379057	6.13636e-06	8.75e-07	0.448513	0.00164566	0.0223538	HC
ZhangY_2020|R1111_k81_51193	Unclassified	3.22072e-06	1.26106e-06	0.000829429	5.22727e-06	2.70833e-06	0.230928	0.00183119	0.0238117	HC
JinH_2021|SRR3993049_k141_85582_1	Unclassified	3.24324e-06	8.11209e-07	0.00487392	1.07576e-05	1.78125e-06	0.00640926	0.000355299	0.00900933	HC
ZhangY_2020|R0227_k81_23787	Siphoviridae	1.8018e-06	1.76991e-06	0.314221	8.29545e-06	1.83333e-06	0.000436124	0.00135604	0.0200148	HC
ZhangY_2020|R1305_k81_46307	Unclassified	4.90991e-06	1.5413e-06	0.90219	4.01515e-06	2.44792e-06	6.26433e-05	0.0006093	0.012224	HC
ZhangY_2020|R1407_k81_27311_1	Unclassified	2.81532e-06	6.93215e-07	0.00775708	1.18182e-05	2.22917e-06	0.0244271	0.00181358	0.0236431	HC
ZhuQ_2021|SRR11977468_k141_246814_1	Podoviridae	5.96847e-06	1.58555e-06	0.154013	5.94697e-06	6.35417e-07	0.00456795	0.0058107	0.0497052	HC
YunK_2020|SRR10680855_k141_399501_1	Siphoviridae	2.18468e-06	1.32006e-06	0.0347548	7.80303e-06	2.51042e-06	0.0185768	0.00538799	0.0476364	HC
JieZ_2017|ERR2017429_k81_33206	Microviridae	8.33333e-07	2.92773e-06	2.22826e-05	2.15909e-06	2.3125e-06	0.158698	4.79241e-05	0.00280406	AS
SunY_2021|SRR10692463_k101_425905	Myoviridae	1.37387e-06	2.32301e-06	0.658416	2.68939e-06	2.89583e-06	0.000423281	0.00255992	0.0295506	AS
ZhouC_2020|ERR2868455_k81_147613_1	Unclassified	3.6036e-07	2.28614e-07	0.100629	2.18182e-05	5.52083e-07	0.000856632	0.000892952	0.0154209	HC
SunY_2021|SRR10692045_k101_275214	Unclassified	2.92793e-06	1.93953e-06	0.0453126	4.50758e-06	2.22917e-06	0.000696448	0.000358614	0.00903494	HC
ZuoK_2019|ERR2759385_k141_30567	Siphoviridae	1.57658e-06	8.70206e-07	0.212985	8.63636e-06	3.13542e-06	1.25917e-05	3.70871e-05	0.00248886	HC
WanY_2021|SRR13327550_k141_92606	Unclassified	4.95495e-07	2.13864e-06	0.0113766	3.59848e-06	4.375e-06	0.0014891	0.000203049	0.00652271	AS
QiX_2019|SRR8849231_k241_7875_1	Siphoviridae	1.64414e-06	1.27581e-06	0.0170495	6.9697e-06	2.33333e-06	0.0325532	0.0047157	0.0433684	HC
SunY_2021|SRR10692393_k101_370175	Siphoviridae	1.44144e-06	1.22419e-06	0.708026	1.62121e-05	8.75e-07	3.9574e-07	4.5077e-06	0.000848665	HC
ZhuJ_2018|WGC076292_k141_301107	Gratiaviridae	3.35586e-06	2.62537e-06	0.50172	7.12121e-06	0	0.000894554	0.00390869	0.0383263	HC
YeohYK_2021|SRR13077693_k141_98255	Unclassified	1.93694e-06	9.88201e-07	0.0021927	1.29167e-05	1.39583e-06	0.000345652	1.14389e-05	0.00132004	HC
YuJ_2017|DRR171509_k141_96247	Unclassified	2.45495e-06	1.16519e-06	0.0922332	8.14394e-06	2.34375e-06	0.00413873	0.00338623	0.0352114	HC
SunY_2021|SRR10692358_k101_50340	Siphoviridae	1.17117e-06	1.11357e-06	0.486138	1.49621e-05	1.3125e-06	0.000146831	0.000752883	0.0138776	HC
ChuY_2021|G65T0U0A0R2_k141_6675_1	Myoviridae	8.1982e-06	1.76254e-06	0.0394265	1.47727e-06	2.39583e-07	0.0170555	0.00558433	0.0485188	HC
ZengQ_2021|SRR9098901_k141_37331	Siphoviridae	4.72973e-06	1.15782e-06	0.823206	3.97727e-06	1.98958e-06	3.56529e-05	0.00033565	0.00873207	HC
SunY_2021|SRR10692095_k101_12178_1	Siphoviridae	1.95946e-06	1.4823e-06	0.242162	5.94697e-06	2.48958e-06	0.000183426	0.000489578	0.010893	HC
ZhangS_2021|SRR11649963_k141_93821_1	Myoviridae	1.89189e-06	1.60029e-06	0.00348611	3.59848e-06	3.23958e-06	0.118788	0.00363975	0.0367557	HC
WangX_2020|KD-215_k141_11272	Microviridae	9.00901e-08	0	0.0832522	2.56061e-05	2.08333e-08	0.000804342	0.000710572	0.0133409	HC
YangY_2021|SRR16124179_k141_46986	Microviridae	5.85586e-07	3.45133e-06	8.99794e-06	1.51515e-06	1.54167e-06	0.974609	0.000110883	0.0044423	AS
ZhangY_2020|R0720_k81_10172	Unclassified	9.68468e-07	8.25959e-07	0.707654	1.47727e-05	1.63542e-06	7.29041e-05	0.000560904	0.0118345	HC
ZuoT_2020|SRR10682601_k141_12500_1	Siphoviridae	2.22973e-06	1.35693e-06	0.0440169	1.06439e-05	1.25e-06	0.00297234	0.00130069	0.0194468	HC
QiX_2019|SRR8849286_k241_212895_1	Siphoviridae	1.30631e-06	1.75516e-06	0.0106921	7.57576e-08	3.5e-06	0.00507311	0.000587011	0.0119854	AS
ZhangY_2020|R1718_k81_569292_1	Unclassified	1.09685e-05	2.65487e-07	0.00118643	2.42424e-06	8.02083e-07	0.0486097	0.000620595	0.0123899	HC
WanY_2021|SRR13327534_k141_54106	Siphoviridae	2.47748e-07	2.83923e-06	0.000101582	1.13636e-06	2.41667e-06	0.71341	0.000763277	0.0139953	AS
ZhangS_2021|SRR11649990_k141_100672_1	Unclassified	9.23423e-07	3.50295e-06	0.000442479	1.02273e-06	1.91667e-06	0.270646	0.00120115	0.0185676	AS
QiX_2019|SRR8849209_k241_123669	Siphoviridae	2.77027e-06	1.75516e-06	0.0090675	5.60606e-06	1.33333e-06	0.000245445	3.11925e-05	0.00226773	HC
SunY_2021|SRR10692264_k101_299465_1	Siphoviridae	1.57658e-06	1.05457e-06	0.00690661	9.77273e-06	2.29167e-06	0.0387498	0.00246913	0.0288496	HC
ChenB_2020|SRR8898702_k141_166208	Unclassified	1.71171e-06	1.56342e-06	0.666933	5.56818e-06	2.61458e-06	0.000314543	0.0019865	0.0251858	HC
YuJ_2017|DRR171613_k141_159004_1	Unclassified	8.33333e-07	5.45723e-07	0.686031	1.72348e-05	1.20833e-06	0.000239625	0.00159677	0.0218817	HC
ChenB_2020|SRR8898682_k141_17240	Inoviridae	1.53153e-06	5.30973e-07	0.0123843	8.86364e-06	2.95833e-06	0.002374	0.000336179	0.00873207	HC
ChenB_2020|SRR8898623_k141_39072	Myoviridae	2.47748e-07	4.27729e-07	0.349587	3.33333e-06	5.44792e-06	1.74207e-05	7.92246e-05	0.00372394	AS
YunK_2020|SRR10680813_k141_33435_1	Siphoviridae	8.10811e-07	4.42478e-07	0.0505615	1.14773e-05	2.8125e-06	0.0107657	0.00463551	0.0429804	HC
JieZ_2017|ERR2017614_k81_155243	Unclassified	1.5991e-06	1.49705e-06	0.897502	1.21212e-05	8.85417e-07	0.000462372	0.00364654	0.0368053	HC
QinN_2014|HD-16_k81_7196	Siphoviridae	1.84685e-06	1.73304e-06	0.0203608	8.48485e-06	8.64583e-07	0.000675249	0.000167658	0.00583005	HC
SunY_2021|SRR10692841_k101_187193_1	Siphoviridae	2.47748e-06	1.9764e-06	0.0166001	6.74242e-06	1.15625e-06	2.35169e-05	6.15092e-06	0.000956859	HC
SunY_2021|SRR10692049_k101_241834_1	Myoviridae	2.27477e-06	1.35693e-06	0.00159545	5e-06	2.5e-06	0.154999	0.00230104	0.0276365	HC
SunY_2021|SRR10692740_k101_492291_1	Unclassified	1.1036e-06	1.03982e-06	0.374947	1.125e-05	1.84375e-06	0.000668464	0.00232881	0.0278845	HC
SunY_2021|SRR10692446_k101_174568_1	Siphoviridae	2.97297e-06	8.99705e-07	0.00554031	7.46212e-06	1.96875e-06	0.0303692	0.00163039	0.0221926	HC
SunY_2021|SRR10692463_k101_425375_1	Siphoviridae	4.18919e-06	2.29351e-06	0.748856	2.00758e-06	5.10417e-07	0.000430525	0.00291442	0.0321834	HC
ZhuQ_2021|SRR11992784_k141_38110	Unclassified	1.30631e-06	1.23156e-06	0.824342	7.57576e-06	2.38542e-06	4.76895e-05	0.000438097	0.0102538	HC
SunY_2021|SRR10692541_k101_122016	Unclassified	9.90991e-07	7.30088e-07	0.426775	1.31439e-05	1.95833e-06	0.000769126	0.00296134	0.0324796	HC
HanL_2021|HK0095_k141_8792	Siphoviridae	1.71171e-06	1.56342e-06	0.0439562	9.88636e-06	7.29167e-07	0.0117144	0.00441363	0.0416923	HC
ZhuF_2020|ERR2855927_k141_185100	Myoviridae	5.22523e-06	1.18732e-06	0.0410053	7.34848e-06	4.27083e-07	0.000675859	0.000318531	0.00850616	HC
WangX_2020|CON-016_k141_7235	Unclassified	1.14865e-06	1.03982e-06	0.0209986	9.2803e-06	2.1875e-06	0.000998503	0.000246837	0.00734234	HC
XiaoL_2021|SRR14117273_k101_249660_1	Unclassified	1.03604e-06	3.42183e-06	0.00344912	8.33333e-07	1.04167e-06	0.106745	0.00327933	0.0345741	AS
WanY_2021|SRR13327467_k141_178085	Unclassified	1.8018e-07	2.83186e-06	1.19828e-05	1.36364e-06	1.96875e-06	0.452002	7.10941e-05	0.0034751	AS
ChuY_2021|C64_k141_174201	Drexlerviridae	1.4009e-05	4.42478e-08	0.000543244	4.54545e-07	1.04167e-08	0.325894	0.00170651	0.0228479	HC
YuJ_2017|DRR171659_k141_15571_1	Podoviridae	5.2027e-06	9.88201e-07	0.00682514	7.34848e-06	5.72917e-07	0.0331047	0.0021228	0.026365	HC
SunY_2021|SRR10692392_k101_50648	Unclassified	7.45495e-06	3.53982e-07	0.000495572	7.80303e-06	5.52083e-07	0.00656384	4.43559e-05	0.00267514	HC
HuY_2019|SRR6066149_k141_10641_1	Siphoviridae	2.13964e-06	1.26106e-06	0.165733	4.39394e-06	2.48958e-06	0.00144837	0.00224073	0.0273138	HC
YeohYK_2021|SRR13077888_k141_69070_1	Myoviridae	6.75676e-07	1.28319e-06	0.025943	3.06818e-06	3.33333e-06	0.0141092	0.00326239	0.0344167	AS
SunY_2021|SRR10692869_k101_245433	Siphoviridae	1.23874e-06	8.70206e-07	0.0549666	5.11364e-06	3.28125e-06	1.66168e-05	1.36148e-05	0.00142078	HC
SunY_2021|SRR10692591_k141_72976	Unclassified	1.1036e-06	9.36578e-07	0.79158	1.02652e-05	1.28125e-06	0.000296693	0.00219744	0.0269701	HC
LiuR_2017|ERR1190753_k81_17996_1	Microviridae	6.53153e-07	2.92773e-06	7.8045e-05	1.7803e-06	1.79167e-06	0.0923537	9.255e-05	0.00406743	AS
ZuoK_2019|ERR2759407_k141_128241	Unclassified	2.7027e-07	2.71386e-06	0.00260643	1.89394e-07	2.28125e-06	0.0928946	0.00225806	0.0273718	AS
YuJ_2017|DRR171584_k141_55783_1	Siphoviridae	1.26126e-06	9.51327e-07	0.0654272	6.43939e-06	2.8125e-06	0.000155148	0.000126865	0.00480984	HC
SunY_2021|SRR10692361_k101_222090_1	Siphoviridae	3.22072e-06	9.43953e-07	0.0333941	3.37121e-06	2.53125e-06	0.00298357	0.00101766	0.0168046	HC
WanY_2021|SRR13327511_k141_123680	Siphoviridae	2.43243e-06	1.25369e-06	0.233588	8.40909e-06	1.17708e-06	0.00252876	0.004982	0.0450107	HC
JinH_2021|SRR3993042_k141_8812_1	Unclassified	1.98198e-06	8.84956e-07	0.00432461	7.04545e-06	2.08333e-06	0.0228271	0.00100922	0.0167075	HC
YunK_2020|SRR10680681_k141_69794_1	Siphoviridae	1.03604e-06	5.53097e-07	0.224723	1.57197e-05	1.57292e-06	0.000336961	0.000794215	0.0142689	HC
SunY_2021|SRR10692261_k101_271022	Siphoviridae	1.19369e-06	7.52212e-07	0.0466789	1.22348e-05	1.51042e-06	0.00280834	0.00130299	0.0194664	HC
ZhangY_2020|R0321_k81_174427	Siphoviridae	1.86937e-06	1.56342e-06	0.489025	8.97727e-06	7.1875e-07	0.00142838	0.00577431	0.0495544	HC
YeZ_2020|SRR5106506_k141_45391	Siphoviridae	1.64414e-06	5.97345e-07	0.0123076	7.57576e-06	2.77083e-06	0.0122603	0.0014786	0.0210122	HC
WenC_2017|SRR5279225_k141_6997_1	Myoviridae	8.55856e-06	6.26844e-07	0.00834261	1.66667e-06	1.66667e-07	0.00918974	0.000803161	0.0143638	HC
LiuR_2017|ERR1190649_k81_58256_1	Unclassified	5.85586e-07	2.13864e-07	0.0140083	1.75758e-05	2.8125e-07	0.0290153	0.00358007	0.0362768	HC
ZhouC_2020|ERR2868480_k81_45839	Siphoviridae	4.95495e-07	3.61357e-07	0.255432	2.01136e-05	3.64583e-07	2.10432e-05	7.05954e-05	0.00346955	HC
JinH_2021|SRR3993063_k141_155961	Siphoviridae	9.00901e-08	6.63717e-08	0.2445	2.25758e-05	8.95833e-07	0.000722972	0.00170415	0.0228319	HC
ZhuF_2020|ERR2855823_k141_54679_1	Siphoviridae	2.9955e-06	2.01327e-06	0.0785693	3.97727e-06	6.66667e-07	0.00145793	0.00115402	0.0181396	HC
ChenB_2020|SRR8898582_k141_234963_1	Siphoviridae	1.26126e-06	7.59587e-07	0.507807	6.09848e-06	2.76042e-06	0.000331073	0.00162923	0.0221922	HC
ZhuJ_2018|WGC076484_k141_168879	Unclassified	6.75676e-07	2.92773e-06	0.000155887	7.57576e-07	1.79167e-06	0.724504	0.00113942	0.0179821	AS
SunY_2021|SRR10692541_k101_44567_1	Siphoviridae	2.38739e-06	6.26844e-07	0.00346222	4.88636e-06	2.66667e-06	0.197296	0.005662	0.0489118	HC
ChenB_2020|SRR8898459_k141_206973	Siphoviridae	1.57658e-07	3.20059e-06	0.000914898	2.27273e-07	7.60417e-07	0.120449	0.00111446	0.0177917	AS
SunY_2021|SRR10692666_k101_151035	Unclassified	6.98198e-07	6.34218e-07	0.115156	1e-05	2.38542e-06	0.000926913	0.00108289	0.0175129	HC
SunY_2021|SRR10692064_k101_79238	Unclassified	2.92793e-07	2.35988e-07	0.14305	5.45455e-06	4.3125e-06	0.0001711	0.000284355	0.00800812	HC
QinJ_2012|SRR413733_k81_75091_1	Siphoviridae	3.04054e-06	1.89528e-06	0.0590271	3.29545e-06	1.10417e-06	0.00496541	0.00267741	0.0303204	HC
HanL_2021|C0002_k141_28274	Myoviridae	5.76577e-06	1.40118e-06	0.0331847	2.80303e-06	6.04167e-07	0.00582007	0.00184487	0.0238907	HC
SunY_2021|SRR10692846_k101_29224	Siphoviridae	2.18468e-06	1.36431e-06	0.17679	4.50758e-06	1.57292e-06	7.28513e-05	0.0001579	0.00560687	HC
QinJ_2012|SRR413710_k81_122930	Drexlerviridae	1.28604e-05	1.32743e-07	0.000147096	9.09091e-07	3.125e-08	0.160555	0.000275222	0.00785243	HC
LiuP_2021|SRR13336857_k141_133459	Siphoviridae	2.13964e-06	1.35693e-06	0.187668	5.30303e-06	1.57292e-06	0.00134545	0.00234422	0.0279836	HC
ZhangY_2020|R0714_k81_163839_1	Myoviridae	5.67568e-06	1.74779e-06	0.00407381	1.55303e-06	2.60417e-07	0.164203	0.0055587	0.0484249	HC
WangX_2020|CON-066_k141_1803_1	Siphoviridae	1.55405e-06	8.84956e-07	0.00399481	4.69697e-06	2.65625e-06	0.060725	0.0022619	0.0273832	HC
ChenB_2020|SRR8898529_k141_46364	Siphoviridae	6.53153e-07	5.89971e-07	0.112087	9.2803e-06	2.27083e-06	0.000569385	0.000680291	0.0130601	HC
WanY_2021|SRR13327437_k141_78995	Unclassified	6.30631e-07	3.9823e-07	0.516382	1.41288e-05	1.3125e-06	4.89317e-05	0.000292749	0.00814499	HC
SunY_2021|SRR10692524_k101_7009_1	Siphoviridae	7.43243e-07	4.35103e-07	0.0217957	1.625e-05	1.09375e-06	0.0012192	0.000306538	0.00833349	HC
YuJ_2017|DRR171524_k141_32310	Siphoviridae	5.40541e-07	2.81711e-06	0.000373501	8.71212e-07	1.20833e-06	0.633158	0.00221104	0.0270529	AS
YunK_2020|SRR10680787_k141_175918	Unclassified	1.95946e-06	1.01032e-06	0.000374556	5.68182e-06	1.65625e-06	0.0201244	9.64495e-05	0.0041733	HC
ChenB_2020|SRR8898557_k141_356290	Unclassified	1.77928e-06	1.13569e-06	0.00767481	7.34848e-06	1.54167e-06	0.0481717	0.00329144	0.0345928	HC
YuJ_2017|DRR171686_k141_22151_1	Siphoviridae	1.23874e-06	8.84956e-07	0.0557202	5.11364e-06	2.59375e-06	0.0105379	0.00495587	0.0449414	HC
ZuoK_2019|ERR2759385_k141_71861	Siphoviridae	1.23874e-06	6.93215e-07	0.275375	4.16667e-06	2.98958e-06	0.000916914	0.0023442	0.0279836	HC
ZhangX_2015|SAMEA2737780_ctg_1326	Unclassified	2.11712e-06	8.70206e-07	0.397991	1.35985e-05	6.25e-08	0.000157682	0.000669998	0.0129641	HC
ZengQ_2021|SRR9098808_k141_62004	Unclassified	2.04955e-06	1.43805e-06	0.0126015	2.72727e-06	1.84375e-06	0.052736	0.00552669	0.0482494	HC
LiS_2021a|C067_k141_53133_1	Siphoviridae	1.84685e-06	1.06932e-06	0.00526105	4.24242e-06	2.05208e-06	0.0281587	0.00145438	0.0208998	HC
ChenB_2020|SRR8898662_k141_51151_1	Unclassified	1.57658e-06	1.20944e-06	0.0041582	4.50758e-06	1.91667e-06	0.0155544	0.000688569	0.013129	HC
HanL_2021|C0133_k141_43792_2	Siphoviridae	3.6036e-07	1.03245e-07	0.141457	1.95833e-05	2.08333e-07	0.00217255	0.00279284	0.0311745	HC
ChuY_2021|G107T0U0A0R2_k141_82012	Unclassified	1.32883e-06	8.25959e-07	0.0924924	1.39015e-05	4.58333e-07	0.000339398	0.000356892	0.00902637	HC
SunY_2021|SRR10692588_k141_182825_1	Siphoviridae	3.37838e-07	1.62242e-06	0.920315	2.72727e-06	2.72917e-06	0.000106098	0.000999304	0.0166135	AS
WangM_2019|ERR2608671_k141_107985	Unclassified	7.43243e-07	2.81711e-06	8.43268e-06	9.09091e-07	1.59375e-06	0.588753	6.56002e-05	0.0032928	AS
SunY_2021|SRR10692445_k101_115587	Unclassified	2.74775e-06	6.56342e-07	0.0171817	5.30303e-06	1.83333e-06	0.0127299	0.00206205	0.0258987	HC
YuJ_2017|DRR171532_k141_26814_1	Siphoviridae	1.26126e-06	1.17994e-06	0.970069	8.40909e-06	7.5e-07	4.04398e-05	0.000437255	0.0102538	HC
WangX_2020|KD-094_k141_5228_1	Myoviridae	7.31982e-06	1.16519e-06	0.300901	7.95455e-07	0	0.000894554	0.00248181	0.0289215	HC
JinH_2021|SRR3992964_k141_129063_1	Siphoviridae	1.01351e-06	7.81711e-07	0.210029	4.77273e-06	2.76042e-06	4.85053e-06	1.50744e-05	0.00146928	HC
MaoL_2021|SRR10983064_k141_11212_1	Unclassified	3.15315e-07	2.66224e-06	7.65759e-05	1.02273e-06	1.21875e-06	0.15014	0.000142259	0.00519258	AS
ZhuQ_2021|SRR11977472_k141_83904	Unclassified	2.43243e-06	1.91003e-06	0.890665	4.43182e-06	9.375e-07	0.000120269	0.00108636	0.0175546	HC
JieZ_2017|ERR2017650_k81_64725	Unclassified	1.62162e-06	1.51917e-06	0.663007	3.78788e-06	1.76042e-06	0.000669447	0.00387037	0.0380933	HC
ZhangX_2015|SAMEA2737740_ctg_63	Siphoviridae	1.5991e-06	5.38348e-07	0.187474	9.96212e-06	1.66667e-06	0.00253355	0.00410959	0.0396808	HC
ZengQ_2021|SRR9098742_k141_115515_1	Podoviridae	2.45495e-06	7.9646e-07	0.0914968	7.80303e-06	9.0625e-07	0.00460615	0.00369686	0.037103	HC
LiR_2021|D980579_k81_270962	Unclassified	2.47748e-07	1.47493e-07	0.0183291	1.0303e-05	2.69792e-06	0.00697887	0.00127457	0.0192324	HC
SunY_2021|SRR10692328_k101_252313	Siphoviridae	1.50901e-06	1.02507e-06	0.830365	1.13636e-05	6.04167e-07	0.000149815	0.00124302	0.0189018	HC
GaoR_2021|SRR13836088_k101_158126	Myoviridae	1.17117e-06	1.93215e-06	0.601135	2.27273e-07	2.20833e-06	0.0002936	0.00170179	0.0228319	AS
JinH_2021|SRR3993061_k141_120732_1	Siphoviridae	1.95946e-06	6.85841e-07	0.00224986	6.62879e-06	1.625e-06	0.0204418	0.000505308	0.0110665	HC
WanY_2021|SRR13327448_k141_232411_1	Unclassified	1.28378e-06	8.84956e-07	0.290744	7.61364e-06	1.1875e-06	0.00174557	0.00435751	0.0413015	HC
ChenB_2020|SRR8898637_k141_79101_1	Siphoviridae	1.44144e-06	1.26106e-06	0.300571	5.79545e-06	1.67708e-06	1.60451e-05	6.38629e-05	0.00324295	HC
ZhangY_2020|R1805_k81_171059	Siphoviridae	2.09459e-06	1.9469e-06	0.0435173	2.53788e-06	1.29167e-06	0.000196369	0.000108272	0.00440587	HC
ChuY_2021|C63_k141_116535	Myoviridae	1.28378e-05	2.94985e-08	4.33457e-11	7.57576e-08	5.20833e-08	0.965305	1.04174e-09	1.45851e-06	HC
ChenB_2020|SRR8898563_k141_102986	Siphoviridae	8.10811e-07	5.67847e-07	0.125892	5.26515e-06	2.75e-06	0.0033195	0.00366926	0.0369245	HC
ZhuJ_2018|WGC076455_k141_11842	Siphoviridae	4.5045e-07	2.64749e-06	0.00811587	7.57576e-08	9.27083e-07	0.0704444	0.00484065	0.0441927	AS
YunK_2020|SRR10680451_k141_29742	Siphoviridae	1.14865e-06	1.10619e-06	0.243154	5.18939e-06	1.59375e-06	0.000142076	0.000389447	0.0095063	HC
ZhangY_2020|R0306_k81_221377	Siphoviridae	2.47748e-07	2.88348e-06	0.000146873	5.68182e-07	1.25e-06	0.20032	0.000336399	0.00873207	AS
SunY_2021|SRR10692452_k101_70863	Siphoviridae	4.5045e-07	2.55162e-06	0.000451375	7.19697e-07	1.8125e-06	0.334488	0.00147935	0.0210122	AS
SunY_2021|SRR10692104_k101_40377	Unclassified	2.97297e-06	2.30826e-06	0.0050656	5.68182e-07	2.8125e-07	0.129136	0.00545051	0.0478653	HC
SunY_2021|SRR10692787_k101_82727	Siphoviridae	2.16216e-06	8.70206e-07	0.00998622	4.35606e-06	2.04167e-06	0.00680188	0.000719809	0.013419	HC
ChenB_2020|SRR8898722_k141_97871_1	Siphoviridae	1.32883e-06	8.62832e-07	0.00053358	2.91667e-06	2.54167e-06	0.885836	0.00409191	0.0396077	HC
SunY_2021|SRR10692216_k101_121410	Siphoviridae	1.91441e-06	7.89086e-07	0.00011166	4.35606e-06	1.97917e-06	0.016502	2.61731e-05	0.00212089	HC
ZhuQ_2021|SRR11992777_k141_76262	Unclassified	1.50901e-06	8.11209e-07	0.192465	6.36364e-06	1.57292e-06	0.00307802	0.00499481	0.0450544	HC
ZengQ_2021|SRR9075338_k141_46747	Siphoviridae	2.31982e-06	9.73451e-07	0.575007	4.81061e-06	1.51042e-06	0.000324811	0.0017903	0.0234766	HC
ZhuJ_2018|WGC076292_k141_194323_1	Unclassified	4.27928e-06	8.25959e-07	0.00134667	4.69697e-06	6.5625e-07	0.257348	0.00310778	0.0333835	HC
YangY_2021|SRR16124250_k141_108479	Unclassified	1.12613e-06	1.00295e-06	0.150308	8.2197e-06	9.27083e-07	0.0030909	0.00403	0.0392208	HC
QiX_2019|SRR8849275_k241_224136	Siphoviridae	1.8018e-06	9.43953e-07	0.0617512	5.26515e-06	1.46875e-06	0.00269149	0.00161255	0.0220415	HC
SunY_2021|SRR10692820_k101_145399_1	Quimbyviridae	3.78378e-06	0	0.000427202	6.70455e-06	1.65625e-06	0.0843851	0.000404858	0.00974892	HC
WengY_2019|SRR6504923_k141_56024_1	Myoviridae	6.08108e-07	2.80236e-06	0.000523369	5.68182e-07	1.15625e-06	0.708992	0.00330215	0.0346682	AS
ZhuF_2020|ERR2855872_k141_40108	Unclassified	1.03604e-06	6.41593e-07	0.242555	7.04545e-06	2.03125e-06	0.00105241	0.00236714	0.0280691	HC
ChenB_2020|SRR8898465_k141_185904_1	Siphoviridae	1.12613e-06	7.59587e-07	0.589595	6.02273e-06	1.79167e-06	5.6706e-05	0.000377999	0.00934319	HC
YeohYK_2021|SRR13077840_k141_118186_1	Siphoviridae	1.14865e-06	1.12832e-06	0.399111	8.29545e-06	8.02083e-07	0.00172899	0.00571282	0.0492602	HC
ZhangY_2020|R0422_k81_56583_1	Unclassified	1.5991e-06	0	0.00237953	1.90909e-05	1.04167e-08	0.00110592	3.64416e-05	0.00248882	HC
WengY_2019|SRR6504916_k141_9675	Unclassified	6.75676e-08	2.47788e-06	0.00354351	2.65152e-07	6.45833e-07	0.118236	0.00367762	0.0369856	AS
LuW_2018|SRR5818503_k141_27148_1	Myoviridae	3.82883e-06	1.96903e-06	0.0167193	1.21212e-06	1.14583e-07	0.0402974	0.00559387	0.0485801	HC
ChenB_2020|SRR8898538_k141_198711_1	Siphoviridae	1.17117e-06	1.10619e-06	0.197451	6.70455e-06	1.33333e-06	0.000558082	0.00111442	0.0177917	HC
QinJ_2012|SRR413681_k81_57658	Siphoviridae	1.71171e-06	1.56342e-06	0.134094	3.48485e-06	1.30208e-06	0.00333638	0.00389769	0.0382653	HC
ZhuF_2020|ERR2855948_k141_25918	Podoviridae	4.93243e-06	4.20354e-07	0.0117624	6.13636e-06	5.20833e-07	0.00195893	0.000269087	0.00777931	HC
HanL_2021|C0150_k141_18330	Unclassified	4.5045e-07	2.35988e-06	3.28854e-05	6.81818e-07	1.35417e-06	0.892152	0.000335535	0.00873207	AS
SunY_2021|SRR10692794_k101_10249_1	Siphoviridae	2.02703e-06	8.03835e-07	0.693997	3.29545e-06	1.38542e-06	0.000409596	0.00260541	0.0298406	HC
SunY_2021|SRR10692413_k101_48546	Unclassified	9.45946e-07	7.37463e-07	0.146131	7.68939e-06	1.26042e-06	0.00168879	0.00229683	0.0276029	HC
LiR_2021|C260868_k81_126837	Siphoviridae	2.31982e-06	6.19469e-07	0.00185362	3.06818e-06	2.15625e-06	0.278559	0.00442441	0.0417419	HC
SunY_2021|SRR10692564_k101_37411	Unclassified	1.17117e-06	7.59587e-07	0.0157031	5.87121e-06	1.86458e-06	0.00745374	0.00117667	0.018348	HC
GaoR_2021|SRR13836064_k101_124655_1	Unclassified	1.48649e-06	7.89086e-07	0.0107078	5.34091e-06	1.5625e-06	0.0113511	0.00121731	0.0186848	HC
SunY_2021|SRR10692537_k101_250217	Myoviridae	1.32883e-06	1.31268e-06	0.0502737	2.99242e-06	1.4375e-06	0.00254845	0.0012764	0.0192452	HC
YeohYK_2021|SRR13077923_k141_57532	Siphoviridae	4.05405e-07	1.96903e-06	7.47424e-05	8.33333e-07	1.63542e-06	0.498342	0.000417093	0.0099371	AS
ChenB_2020|SRR8898491_k141_192614	Unclassified	7.43243e-07	9.21829e-07	0.870148	1.51515e-06	2.5625e-06	4.79681e-05	0.000462642	0.0105445	AS
HanL_2021|K0075_k141_8991	Myoviridae	5.85586e-07	2.0944e-06	0.00099708	1.09848e-06	1.53125e-06	0.433029	0.00377692	0.0376185	AS
WanY_2021|SRR13327436_k141_75617_1	Siphoviridae	1.12613e-07	1.23156e-06	0.0099331	4.54545e-07	4.1875e-06	0.049591	0.00424409	0.0405402	AS
LiuP_2021|SRR13336881_k141_40870_1	Podoviridae	4.61712e-06	8.40708e-07	0.14048	4.20455e-06	2.91667e-07	0.00418954	0.00496605	0.0449813	HC
SunY_2021|SRR10692051_k101_39048_1	Siphoviridae	1.08108e-06	6.63717e-07	0.0395185	3.97727e-06	2.30208e-06	0.0037445	0.0014529	0.0208939	HC
WanY_2021|SRR13327450_k141_20632_1	Siphoviridae	1.28378e-06	1.24631e-06	0.756838	5e-06	1.375e-06	0.000143199	0.00109786	0.0176856	HC
YunK_2020|SRR10680806_k141_92168_1	Siphoviridae	2.20721e-06	8.18584e-07	7.61518e-05	4.24242e-06	1.5625e-06	0.305446	0.000271419	0.00780686	HC
ChenB_2020|SRR8898517_k141_53637_1	Siphoviridae	3.4009e-06	1.02507e-06	0.000858893	1.21212e-06	1.1875e-06	0.0835652	0.000756637	0.0139112	HC
SunY_2021|SRR10692199_k101_128259_1	Siphoviridae	1.17117e-06	8.40708e-07	0.0952348	5.7197e-06	1.51042e-06	3.94332e-05	5.06692e-05	0.002904	HC
ChenB_2020|SRR8898608_k141_125306_1	Siphoviridae	1.44144e-06	2.13864e-07	0.0485496	6.40152e-06	2.08333e-06	0.00585739	0.00260635	0.0298406	HC
ChenB_2020|SRR8898491_k141_148505	Unclassified	8.10811e-07	2.58112e-07	0.460099	8.56061e-06	1.83333e-06	4.47486e-05	0.000242758	0.00727689	HC
ZhuJ_2018|WGC076507_k141_203764	Siphoviridae	2.16216e-06	1.14307e-06	0.535562	2.31061e-06	1.36458e-06	0.000733515	0.00347356	0.0355908	HC
SunY_2021|SRR10692383_k101_238125	Siphoviridae	2.02703e-07	1.49705e-06	0.0202383	1.47727e-06	1.78125e-06	0.0144773	0.00267662	0.0303204	AS
XiaoL_2021|SRR14117032_k141_31264	Siphoviridae	4.95495e-07	1.82891e-06	0.000232337	7.95455e-07	1.48958e-06	1	0.00217638	0.0267791	AS
YunK_2020|SRR10680829_k141_67900_1	Unclassified	7.88288e-07	3.31858e-07	0.267097	7.61364e-06	1.90625e-06	0.000166494	0.000490091	0.010893	HC
ZhangY_2020|R0143_k81_134601	Unclassified	1.73423e-06	6.41593e-07	0.146962	7.95455e-06	4.375e-07	0.00184326	0.00249593	0.0289826	HC
SunY_2021|SRR10692496_k101_69908	Myoviridae	1.26126e-06	9.21829e-07	0.902062	4.39394e-06	1.6875e-06	0.000147603	0.00132136	0.0196212	HC
YeohYK_2021|SRR13077781_k141_29954_1	Siphoviridae	2.20721e-06	1.18732e-06	2.70498e-05	1.36364e-06	1.14583e-06	0.188669	6.7292e-05	0.00334769	HC
ZhangY_2020|R1706_k81_109592_1	Podoviridae	4.32432e-06	4.42478e-07	0.00833559	5.15152e-06	3.85417e-07	0.00318368	0.000306165	0.00833349	HC
SunY_2021|SRR10692063_k101_56620_1	Unclassified	1.44144e-06	8.48083e-07	0.108338	4.39394e-06	1.51042e-06	0.00504456	0.00465191	0.043051	HC
YuJ_2017|DRR171725_k141_42657	Myoviridae	7.79279e-06	8.84956e-08	0.00319688	1.55303e-06	1.77083e-07	0.111004	0.00317385	0.0338285	HC
QiX_2019|SRR8849264_k241_11924	Siphoviridae	2.34234e-06	3.83481e-07	0.00420096	5.26515e-06	1.40625e-06	0.0359277	0.00147893	0.0210122	HC
XiaoL_2021|SRR14117273_k101_117574_1	Siphoviridae	1.05856e-06	9.14454e-07	0.515534	3.93939e-06	1.39583e-06	0.000491975	0.00235359	0.0280272	HC
SunY_2021|SRR10692657_k101_539256	Unclassified	3.06306e-06	7.22714e-07	0.808317	3.2197e-06	9.0625e-07	5.86217e-06	6.28315e-05	0.00322282	HC
SunY_2021|SRR10692575_k101_143934	Siphoviridae	1.35135e-06	6.56342e-07	0.0120149	4.65909e-06	1.5625e-06	0.016214	0.00185916	0.0239973	HC
LiuP_2021|SRR13336827_k141_208897_1	Siphoviridae	6.89189e-06	9.58702e-08	0.0560333	9.09091e-07	9.0625e-07	0.002748	0.00150572	0.0213248	HC
WanY_2021|SRR13327547_k141_249387	Siphoviridae	9.23423e-07	5.45723e-07	0.106008	4.84848e-06	1.55208e-06	0.000606113	0.000684465	0.0130762	HC
YeohYK_2021|SRR13077683_k141_138002	Siphoviridae	1.37387e-06	6.34218e-07	0.00694709	5.37879e-06	1.40625e-06	0.0011817	0.000104343	0.00431555	HC
ZhangY_2020|R1404_k81_110259	Siphoviridae	2.83784e-06	1.23156e-06	0.1456	1.62879e-06	3.95833e-07	0.00376458	0.00466398	0.0430611	HC
ZengQ_2021|SRR9075429_k141_52956_1	Unclassified	9.05405e-06	6.26844e-07	0.00429668	1.89394e-07	0	0.0596884	0.00237702	0.0281523	HC
SunY_2021|SRR10692351_k101_24317_1	Siphoviridae	4.5045e-08	9.14454e-07	0.177827	2.00758e-06	2.375e-06	0.0017513	0.00282601	0.0314909	AS
GaoR_2021|SRR8506072_k101_43019	Siphoviridae	1.48649e-06	1.34218e-06	0.0469669	2.61364e-06	1.11458e-06	0.00904999	0.00372484	0.0373074	HC
YeohYK_2021|SRR13077890_k141_178432	Siphoviridae	1.37387e-06	8.84956e-07	0.0124083	6.89394e-06	5.3125e-07	0.0106109	0.00130811	0.0195268	HC
LiuA_2021|SRR14263101_k141_37952_1	Siphoviridae	5.63063e-07	4.05605e-07	0.0507688	7.38636e-06	1.46875e-06	0.000144432	9.40277e-05	0.00411392	HC
SunY_2021|SRR10692114_k101_33885_1	Myoviridae	1.35135e-06	9.0708e-07	0.970131	3.25758e-06	1.53125e-06	0.000195344	0.00181381	0.0236431	HC
YunK_2020|SRR10680458_k141_196510_1	Siphoviridae	2.81532e-06	1.23894e-06	0.407682	1.36364e-06	6.45833e-07	0.000142575	0.000625016	0.0123899	HC
SunY_2021|SRR10692652_k101_5208	Unclassified	1.50901e-06	6.19469e-07	0.176542	4.20455e-06	1.45833e-06	8.91293e-06	2.2599e-05	0.00192592	HC
YeZ_2018|SRR8675900_k141_18443_1	Unclassified	2.59009e-06	9.58702e-07	0.0260143	3.93939e-06	4.58333e-07	0.0195986	0.00437518	0.041409	HC
SunY_2021|SRR10692439_k101_25113	Unclassified	9.23423e-07	6.56342e-07	0.452963	7.72727e-06	7.91667e-07	3.20265e-06	2.09529e-05	0.00181724	HC
ZhangY_2020|R1002_k81_126871_1	Myoviridae	1.17117e-06	8.40708e-07	0.00763241	4.73485e-06	7.8125e-07	0.0871053	0.00552867	0.0482494	HC
YeZ_2018|SRR8675892_k141_12034	Siphoviridae	7.88288e-07	7.37463e-08	0.14526	1.02652e-05	1.02083e-06	0.000237045	0.000388286	0.00949744	HC
WanY_2021|SRR13327522_k141_158451_1	Siphoviridae	5.83333e-06	1.47493e-07	2.81474e-05	7.57576e-07	1.77083e-07	0.118495	4.53971e-05	0.00269898	HC
SunY_2021|SRR10692776_k101_301485_1	Siphoviridae	9.90991e-07	6.93215e-07	0.208443	4.31818e-06	1.47917e-06	0.000116621	0.000282583	0.00799266	HC
ZhangX_2015|SAMEA2737799_ctg_163	Siphoviridae	1.89189e-06	7.0059e-07	0.119496	2.38636e-06	1.16667e-06	0.00101692	0.00121706	0.0186848	HC
LiS_2021b|CON20_k141_58586_1	Myoviridae	1.57658e-06	7.81711e-07	0.00411198	4.20455e-06	1.22917e-06	0.0204274	0.000872287	0.0151862	HC
LiS_2021a|P025_k141_48208	Unclassified	2.47748e-07	1.82153e-06	0.000250788	3.40909e-07	1.28125e-06	0.615123	0.00150823	0.0213296	AS
WangX_2020|KD-043_k141_797	Unclassified	2.25225e-08	2.21239e-06	0.00290879	7.57576e-08	3.64583e-07	0.213075	0.00519763	0.0463929	AS
YunK_2020|SRR10680340_k141_128141	Siphoviridae	4.5045e-07	1.47493e-07	0.00334438	1.10606e-05	7.8125e-07	0.000666501	3.12375e-05	0.00226773	HC
ZuoT_2020|SRR10682358_k141_20361	Siphoviridae	1.12613e-07	2.13127e-06	0.00125304	1.13636e-07	7.1875e-07	0.178575	0.00210446	0.0262595	AS
WanY_2021|SRR13327472_k141_132249	Myoviridae	2.02703e-07	1.40855e-06	6.35343e-05	8.71212e-07	1.80208e-06	0.36733	0.000272248	0.00781309	AS
JinH_2021|SRR3993041_k141_253624	Unclassified	1.23874e-06	4.71976e-07	0.00233158	4.50758e-06	1.39583e-06	0.135219	0.00285704	0.0317442	HC
YangY_2021|SRR16124335_k141_55335_1	Microviridae	5.18018e-07	1.32743e-07	0.439759	7.68939e-06	1.23958e-06	0.000892267	0.00346995	0.0355908	HC
ZengQ_2021|SRR9098955_k141_44959_1	Siphoviridae	1.14865e-06	9.95575e-07	0.674122	3.56061e-06	9.6875e-07	0.000180773	0.00122017	0.018714	HC
ZhuF_2020|ERR2855949_k141_268494	Unclassified	2.02703e-06	2.72861e-07	0.0177796	5.15152e-06	1.32292e-06	0.00678321	0.0012088	0.0186272	HC
ChenB_2020|SRR8898618_k141_54760_1	Siphoviridae	4.36937e-06	4.42478e-08	0.000766759	1.85606e-06	1.17708e-06	0.662652	0.00436191	0.0413233	HC
SunY_2021|SRR10692742_k101_358279	Unclassified	9.45946e-07	7.07965e-07	0.398848	4.88636e-06	1.125e-06	0.00160748	0.00535498	0.0473874	HC
SunY_2021|SRR10692301_k101_92724	Unclassified	7.43243e-07	7.07965e-07	0.488343	2.42424e-06	2.10417e-06	0.000464735	0.00213124	0.0264395	HC
YunK_2020|SRR10680587_k141_115827_1	Siphoviridae	1.41892e-06	2.21239e-08	0.0893321	9.50758e-06	7.8125e-07	0.0043959	0.0034724	0.0355908	HC
