# Supplementary material for: Alterations in the gut virome in patients with ankylosing spondylitis
Source: Front Immunol. 2023 Mar 30;14:1154380. doi: 10.3389/fimmu.2023.1154380 (PMC10098016; doi:10.3389/fimmu.2023.1154380)
Supplement: Supplementary file 3 [file Table_3.xlsx]

## Sheet: ST3
Table S3| Detailed information of 27 KEGG orthologs that differed in frequency between AS-enriched and HC-enriched vOTUs.
KO ID	Description	Pathway (level A)	Control	Disease	p-value	adjusted p-value	Enriched in
K07273	acm; lysozyme	metabolism	0.110215	0.0230769	1.16949e-05	0.00241207	HC
K01160	rusA; crossover junction endodeoxyribonuclease RusA [EC:3.1.22.4]	genetic information processing and expression	0.0954301	0.0192308	1.56758e-05	0.00256528	HC
K07474	xtmA; phage terminase small subunit	genetic information processing and expression	0.223118	0.130769	1.65083e-05	0.00256528	HC
K07496	K07496; putative transposase	genetic information processing and expression	0.0591398	0.0153846	4.17597e-05	0.00430647	HC
K01358	clpP, CLPP; ATP-dependent Clp protease, protease subunit [EC:3.4.21.92]	metabolism	0.229839	0.111538	5.28063e-05	0.00484057	HC
K03111	ssb; single-strand DNA-binding protein	genetic information processing and expression	0.270161	0.180769	8.28816e-05	0.00651212	HC
K01185	E3.2.1.17; lysozyme [EC:3.2.1.17]	metabolism	0.0887097	0.0230769	0.000218188	0.0150004	HC
K01448	amiABC; N-acetylmuramoyl-L-alanine amidase [EC:3.5.1.28]	metabolism	0.047043	0.176923	9.395e-10	1.55018e-06	AS
K07126	K07126; uncharacterized protein	structure and signaling proteins	0	0.05	1.87745e-08	1.5489e-05	AS
K02314	dnaB; replicative DNA helicase [EC:3.6.4.12]	genetic information processing and expression	0.0416667	0.146154	1.48089e-07	8.14491e-05	AS
K03088	rpoE; RNA polymerase sigma-70 factor, ECF subfamily	genetic information processing and expression	0.0134409	0.0653846	2.86515e-07	0.000118187	AS
K06412	spoVG; stage V sporulation protein G	genetic information processing and expression	0	0.0384615	1.19076e-06	0.000392951	AS
K02654	pilD, pppA; leader peptidase (prepilin peptidase) / N-methyltransferase [EC:3.4.23.43 2.1.1.-]	metabolism	0.00134409	0.0384615	1.01035e-05	0.00238154	AS
K09117	K09117; uncharacterized protein	structure and signaling proteins	0.00134409	0.0384615	1.01035e-05	0.00238154	AS
K00969	nadD; nicotinate-nucleotide adenylyltransferase [EC:2.7.7.18]	metabolism	0	0.0307692	1.86566e-05	0.00256528	AS
K02217	ftnA, ftn; ferritin [EC:1.16.3.2]	metabolism	0	0.0307692	1.86566e-05	0.00256528	AS
K07497	K07497; putative transposase	genetic information processing and expression	0.0295699	0.0884615	2.46878e-05	0.00313346	AS
K01768	E4.6.1.1; adenylate cyclase [EC:4.6.1.1]	metabolism	0.00134409	0.0346154	3.64866e-05	0.00401353	AS
K07979	ytrA; GntR family transcriptional regulator	genetic information processing and expression	0.00134409	0.0346154	3.64866e-05	0.00401353	AS
K06284	abrB; AbrB family transcriptional regulator, transcriptional pleiotropic regulator of transition state genes	genetic information processing and expression	0.00537634	0.0461538	4.79343e-05	0.00465245	AS
K17680	PEO1; twinkle protein [EC:3.6.4.12]	genetic information processing and expression	0.016129	0.0615385	6.32546e-05	0.00549316	AS
K07333	flaJ; archaeal flagellar protein FlaJ	structure and signaling proteins	0	0.0269231	7.35203e-05	0.00606543	AS
K01144	E3.1.11.5; exodeoxyribonuclease V [EC:3.1.11.5]	metabolism	0.00134409	0.0307692	0.000130147	0.00933661	AS
K03547	sbcD, mre11; DNA repair protein SbcD/Mre11	genetic information processing and expression	0.00672043	0.0461538	0.000125515	0.00933661	AS
K00970	pcnB; poly(A) polymerase [EC:2.7.7.19]	genetic information processing and expression	0	0.0230769	0.000288871	0.0183322	AS
K04047	dps; starvation-inducible DNA-binding protein	genetic information processing and expression	0	0.0230769	0.000288871	0.0183322	AS
K07486	K07486; transposase	genetic information processing and expression	0.0147849	0.0615385	0.000543901	0.0332384	AS
